# Supplementary material for: (4,5-Diaza­fluoren-9-one-κ2 N,N′)bis­(thio­cyanato-κS)mercury(II)
Source: Acta Crystallogr Sect E Struct Rep Online. 2011 Mar 9;67(Pt 4):m418. doi: 10.1107/S1600536811008142 (PMC3099883; doi:10.1107/S1600536811008142)
Supplement: Supplementary file 1 [file e-67-0m418-sup1.cif]

##############################################################################
###                                                                        ###
###        Electronic paper (Acta Crystallographica Section E)             ###
###                                                                        ###
##############################################################################
#                                                                            #
# This CIF contains the data in a paper accepted for publication in Acta     #
# Crystallographica Section E. It conforms to the requirements of Notes      #
# for Authors for Section E, and has been peer reviewed under the auspices   #
# of the IUCr Commission on Journals.                                        #
#                                                                            #
# Full details of the Crystallographic Information File format               #
# are given in the paper "The Crystallographic Information File (CIF):       #
# a New Standard Archive File for Crystallography" by S. R. Hall, F. H.      #
# Allen and I. D. Brown [Acta Cryst. (1991), A47, 655-685].                  #
#                                                                            #
# The current version of the core CIF dictionary is obtainable from          #
# ftp://ftp.iucr.org/pub/cif_core.dic. The current version number is 2.4.    #
#                                                                            #
# Software is freely available for graphical display of the structure(s) in  #
# this CIF.  For information consult the CIF home page http://www.iucr.org/  #
# cif/home.html                                                              #
#                                                                            #
# This file may be used for bona fide research purposes within the           #
# scientific community so long as proper attribution is given to the journal # 
# article from which it was obtained.                                        #
#                                                                            #
##############################################################################
                                             
data_I
_audit_creation_method     SHELXL-97
_chemical_name_systematic
;
(4,5-Diazafluoren-9-one-\k^2^<i>N</i>,<i>N</i>')bis(thiocyanato-
\k<i>S</i>)mercury(II)
;
_chemical_name_common     ?
_chemical_formula_moiety     'C13 H6 Hg N4 O S2'
_chemical_formula_sum     'C13 H6 Hg N4 O S2'
_chemical_formula_iupac     '[Hg (N C S)2 (C11 H6 N2 O)]'
_chemical_formula_weight     498.95
_chemical_melting_point     ?
_symmetry_cell_setting     monoclinic
_symmetry_space_group_name_H-M     'C 2/c'
_symmetry_space_group_name_Hall     '-C 2yc'
loop_
    _symmetry_equiv_pos_as_xyz
    'x, y, z'
    '-x, y, -z+1/2'
    'x+1/2, y+1/2, z'
    '-x+1/2, y+1/2, -z+1/2'
    '-x, -y, -z'
    'x, -y, z-1/2'
    '-x+1/2, -y+1/2, -z'
    'x+1/2, -y+1/2, z-1/2'
_cell_length_a     10.570(2)
_cell_length_b     16.112(3)
_cell_length_c     8.3390(17)
_cell_angle_alpha     90.00
_cell_angle_beta     94.35(3)
_cell_angle_gamma     90.00
_cell_volume     1416.1(5)
_cell_formula_units_Z     4
_cell_measurement_reflns_used     1903
_cell_measurement_theta_min     2.31
_cell_measurement_theta_max     29.14
_cell_measurement_temperature     298(2)
_exptl_crystal_description     block
_exptl_crystal_colour     yellow
_exptl_crystal_size_max     0.45
_exptl_crystal_size_mid     0.30
_exptl_crystal_size_min     0.25
_exptl_crystal_density_diffrn     2.340
_exptl_crystal_density_meas     ?
_exptl_crystal_density_method     'not measured'
_exptl_crystal_F_000     928
_exptl_absorpt_coefficient_mu     11.165
_exptl_absorpt_correction_type     numerical
_exptl_absorpt_process_details     '(X-SHAPE and X-RED32; Stoe & Cie, 2005)'
_exptl_absorpt_correction_T_min     0.023
_exptl_absorpt_correction_T_max     0.059
_exptl_special_details
;
;
_diffrn_ambient_temperature     298(2)
_diffrn_radiation_type     MoK\a
_diffrn_radiation_wavelength     0.71073
_diffrn_radiation_source     'fine-focus sealed tube'
_diffrn_radiation_monochromator     graphite
_diffrn_measurement_device_type     'Stoe IPDS-2T'
_diffrn_measurement_method     \w
_diffrn_detector_area_resol_mean     ?
_diffrn_reflns_number     4787
_diffrn_reflns_av_R_equivalents     0.0983
_diffrn_reflns_av_sigmaI/netI     0.0571
_diffrn_reflns_theta_min     2.31
_diffrn_reflns_theta_max     29.14
_diffrn_reflns_theta_full     29.14
_diffrn_measured_fraction_theta_max     0.996
_diffrn_measured_fraction_theta_full     0.996
_diffrn_reflns_limit_h_min     -14
_diffrn_reflns_limit_h_max     14
_diffrn_reflns_limit_k_min     -19
_diffrn_reflns_limit_k_max     22
_diffrn_reflns_limit_l_min     -11
_diffrn_reflns_limit_l_max     9
_diffrn_standards_number     ?
_diffrn_standards_interval_count     ?
_diffrn_standards_interval_time     ?
_diffrn_standards_decay_%     ?
_refine_special_details
;
;
_reflns_number_total     1903
_reflns_number_gt     1737
_reflns_threshold_expression     I>2\s(I)
_refine_ls_structure_factor_coef     Fsqd
_refine_ls_matrix_type     full
_refine_ls_R_factor_all     0.0521
_refine_ls_R_factor_gt     0.0481
_refine_ls_wR_factor_gt     0.1155
_refine_ls_wR_factor_ref     0.1182
_refine_ls_goodness_of_fit_ref     1.085
_refine_ls_restrained_S_all     1.085
_refine_ls_number_reflns     1903
_refine_ls_number_parameters     97
_refine_ls_number_restraints     0
_refine_ls_hydrogen_treatment     constr
_refine_ls_weighting_scheme     calc
_refine_ls_weighting_details
                 'calc w=1/[\s^2^(Fo^2^)+(0.0771P)^2^] where P=(Fo^2^+2Fc^2^)/3'
_atom_sites_solution_hydrogens     geom
_atom_sites_solution_primary     direct
_atom_sites_solution_secondary     difmap
_refine_ls_shift/su_max     0.000
_refine_ls_shift/su_mean     0.000
_refine_diff_density_max     4.610
_refine_diff_density_min     -1.815
_refine_ls_extinction_method     none
_refine_ls_extinction_coef     ?
loop_
    _atom_type_symbol
    _atom_type_description
    _atom_type_scat_dispersion_real
    _atom_type_scat_dispersion_imag
    _atom_type_scat_source
    'C' 'C' 0.0033 0.0016
                         'International Tables Vol C Tables 4.2.6.8 and 6.1.1.4'
    'H' 'H' 0.0000 0.0000
                         'International Tables Vol C Tables 4.2.6.8 and 6.1.1.4'
    'N' 'N' 0.0061 0.0033
                         'International Tables Vol C Tables 4.2.6.8 and 6.1.1.4'
    'O' 'O' 0.0106 0.0060
                         'International Tables Vol C Tables 4.2.6.8 and 6.1.1.4'
    'S' 'S' 0.1246 0.1234
                         'International Tables Vol C Tables 4.2.6.8 and 6.1.1.4'
    'Hg' 'Hg' -2.3894 9.2266
                         'International Tables Vol C Tables 4.2.6.8 and 6.1.1.4'
_computing_data_collection     'X-AREA (Stoe & Cie, 2005)'
_computing_cell_refinement     'X-AREA (Stoe & Cie, 2005)'
_computing_data_reduction     'X-AREA (Stoe & Cie, 2005)'
_computing_structure_solution     'SHELXS97 (Sheldrick, 2008)'
_computing_structure_refinement     'SHELXL97 (Sheldrick, 2008)'
_computing_molecular_graphics     'ORTEP-3 (Farrugia, 1997)'
_computing_publication_material     'WinGX (Farrugia, 1999)'
loop_
    _atom_site_type_symbol
    _atom_site_label
    _atom_site_fract_x
    _atom_site_fract_y
    _atom_site_fract_z
    _atom_site_U_iso_or_equiv
    _atom_site_adp_type
    _atom_site_calc_flag
    _atom_site_refinement_flags
    _atom_site_occupancy
    _atom_site_disorder_assembly
    _atom_site_disorder_group
    C C7 0.7118(6) 0.0950(5) 0.0048(8) 0.0493(13) Uani d . 1 . .
    Hg Hg1 0.5000 0.072315(18) 0.2500 0.04567(15) Uani d S 1 . .
    N N1 0.4449(4) 0.1960(3) 0.0815(6) 0.0365(9) Uani d . 1 . .
    C C1 0.4721(4) 0.2635(3) 0.1663(6) 0.0320(9) Uani d . 1 . .
    C C2 0.3956(5) 0.2094(4) -0.0707(7) 0.0422(11) Uani d . 1 . .
    H H2 0.3735 0.1637 -0.1350 0.051 Uiso calc R 1 . .
    C C5 0.4558(5) 0.3449(3) 0.1142(7) 0.0377(10) Uani d . 1 . .
    C C3 0.3766(6) 0.2879(4) -0.1349(7) 0.0453(12) Uani d . 1 . .
    H H3 0.3438 0.2937 -0.2409 0.054 Uiso calc R 1 . .
    C C4 0.4063(5) 0.3591(4) -0.0419(8) 0.0456(12) Uani d . 1 . .
    H H4 0.3935 0.4124 -0.0827 0.055 Uiso calc R 1 . .
    S S1 0.68555(17) 0.01847(11) 0.1348(2) 0.0576(4) Uani d . 1 . .
    O O1 0.5000 0.4758(4) 0.2500 0.0586(17) Uani d S 1 . .
    C C6 0.5000 0.4016(6) 0.2500 0.0432(17) Uani d S 1 . .
    N N2 0.7356(8) 0.1448(6) -0.0831(10) 0.083(2) Uani d . 1 . .
loop_
    _atom_site_aniso_label
    _atom_site_aniso_U_11
    _atom_site_aniso_U_22
    _atom_site_aniso_U_33
    _atom_site_aniso_U_12
    _atom_site_aniso_U_13
    _atom_site_aniso_U_23
    C7 0.049(3) 0.058(4) 0.041(3) 0.004(3) 0.005(2) -0.002(3)
    Hg1 0.0541(2) 0.03049(19) 0.0543(2) 0.000 0.01618(14) 0.000
    N1 0.0374(19) 0.029(2) 0.043(2) 0.0004(16) 0.0032(16) 0.0006(17)
    C1 0.0334(19) 0.022(2) 0.040(3) 0.0006(16) 0.0044(17) 0.0012(16)
    C2 0.046(3) 0.040(3) 0.040(3) 0.004(2) 0.002(2) 0.001(2)
    C5 0.035(2) 0.028(2) 0.050(3) 0.0014(18) 0.0046(19) 0.005(2)
    C3 0.046(3) 0.047(3) 0.043(3) 0.007(2) 0.005(2) 0.007(2)
    C4 0.046(3) 0.035(3) 0.056(3) 0.005(2) 0.006(2) 0.015(2)
    S1 0.0623(9) 0.0412(8) 0.0715(11) 0.0171(7) 0.0201(8) 0.0072(7)
    O1 0.072(4) 0.023(3) 0.081(5) 0.000 0.007(4) 0.000
    C6 0.038(3) 0.033(4) 0.060(5) 0.000 0.011(3) 0.000
    N2 0.077(4) 0.104(7) 0.070(5) 0.003(4) 0.021(3) 0.025(4)
_geom_special_details
;
;
loop_
    _geom_bond_atom_site_label_1
    _geom_bond_atom_site_label_2
    _geom_bond_site_symmetry_2
    _geom_bond_distance
    _geom_bond_publ_flag
    C7 N2 . 1.128(11) ?
    C7 S1 . 1.679(8) ?
    Hg1 S1 . 2.4098(17) y
    Hg1 N1 . 2.483(5) y
    N1 C1 . 1.316(7) ?
    N1 C2 . 1.352(7) ?
    C1 C5 . 1.388(6) ?
    C1 C1 2_655 1.473(10) ?
    C2 C3 . 1.382(8) ?
    C2 H2 . 0.9300 ?
    C5 C4 . 1.385(8) ?
    C5 C6 . 1.502(8) ?
    C3 C4 . 1.407(9) ?
    C3 H3 . 0.9300 ?
    C4 H4 . 0.9300 ?
    O1 C6 . 1.195(12) ?
    C6 C5 2_655 1.502(8) ?
loop_
    _geom_angle_atom_site_label_1
    _geom_angle_atom_site_label_2
    _geom_angle_atom_site_label_3
    _geom_angle_site_symmetry_1
    _geom_angle_site_symmetry_3
    _geom_angle
    _geom_angle_publ_flag
    N2 C7 S1 . . 176.4(8) ?
    S1 Hg1 S1 2_655 . 137.80(9) ?
    S1 Hg1 N1 2_655 2_655 103.08(11) ?
    S1 Hg1 N1 . 2_655 110.60(12) ?
    S1 Hg1 N1 2_655 . 110.60(12) ?
    S1 Hg1 N1 . . 103.08(11) ?
    N1 Hg1 N1 2_655 . 73.2(2) ?
    C1 N1 C2 . . 115.2(5) ?
    C1 N1 Hg1 . . 109.0(3) ?
    C2 N1 Hg1 . . 135.7(4) ?
    N1 C1 C5 . . 126.5(5) ?
    N1 C1 C1 . 2_655 124.4(3) ?
    C5 C1 C1 . 2_655 109.1(3) ?
    N1 C2 C3 . . 122.9(6) ?
    N1 C2 H2 . . 118.5 ?
    C3 C2 H2 . . 118.5 ?
    C4 C5 C1 . . 118.7(5) ?
    C4 C5 C6 . . 132.9(5) ?
    C1 C5 C6 . . 108.4(5) ?
    C2 C3 C4 . . 120.9(5) ?
    C2 C3 H3 . . 119.6 ?
    C4 C3 H3 . . 119.6 ?
    C5 C4 C3 . . 115.8(5) ?
    C5 C4 H4 . . 122.1 ?
    C3 C4 H4 . . 122.1 ?
    C7 S1 Hg1 . . 99.9(2) ?
    O1 C6 C5 . 2_655 127.5(4) ?
    O1 C6 C5 . . 127.5(4) ?
    C5 C6 C5 2_655 . 105.0(7) ?
loop_
    _geom_torsion_atom_site_label_1
    _geom_torsion_atom_site_label_2
    _geom_torsion_atom_site_label_3
    _geom_torsion_atom_site_label_4
    _geom_torsion_site_symmetry_1
    _geom_torsion_site_symmetry_2
    _geom_torsion_site_symmetry_3
    _geom_torsion_site_symmetry_4
    _geom_torsion
    _geom_torsion_publ_flag
    S1 Hg1 N1 C1 2_655 . . . 97.7(3) ?
    S1 Hg1 N1 C1 . . . . -108.1(3) ?
    N1 Hg1 N1 C1 2_655 . . . -0.3(2) ?
    S1 Hg1 N1 C2 2_655 . . . -82.2(5) ?
    S1 Hg1 N1 C2 . . . . 71.9(5) ?
    N1 Hg1 N1 C2 2_655 . . . 179.8(6) ?
    C2 N1 C1 C5 . . . . -0.5(8) ?
    Hg1 N1 C1 C5 . . . . 179.5(4) ?
    C2 N1 C1 C1 . . . 2_655 -179.2(6) ?
    Hg1 N1 C1 C1 . . . 2_655 0.8(7) ?
    C1 N1 C2 C3 . . . . 1.1(8) ?
    Hg1 N1 C2 C3 . . . . -179.0(4) ?
    N1 C1 C5 C4 . . . . 0.0(8) ?
    C1 C1 C5 C4 2_655 . . . 178.9(5) ?
    N1 C1 C5 C6 . . . . -179.7(4) ?
    C1 C1 C5 C6 2_655 . . . -0.8(6) ?
    N1 C2 C3 C4 . . . . -1.1(9) ?
    C1 C5 C4 C3 . . . . 0.0(8) ?
    C6 C5 C4 C3 . . . . 179.5(5) ?
    C2 C3 C4 C5 . . . . 0.6(9) ?
    S1 Hg1 S1 C7 2_655 . . . 150.1(3) ?
    N1 Hg1 S1 C7 2_655 . . . -69.2(3) ?
    N1 Hg1 S1 C7 . . . . 7.5(3) ?
    C4 C5 C6 O1 . . . . 0.7(7) ?
    C1 C5 C6 O1 . . . . -179.7(3) ?
    C4 C5 C6 C5 . . . 2_655 -179.3(7) ?
    C1 C5 C6 C5 . . . 2_655 0.3(3) ?
loop_
    _geom_hbond_atom_site_label_D
    _geom_hbond_atom_site_label_H
    _geom_hbond_atom_site_label_A
    _geom_hbond_site_symmetry_A
    _geom_hbond_distance_DH
    _geom_hbond_distance_HA
    _geom_hbond_distance_DA
    _geom_hbond_angle_DHA
    _geom_hbond_publ_flag
    C2 H2 N2 2_654 0.93 2.56 3.276(10) 134 yes
    C4 H4 O1 5_665 0.93 2.59 3.366(8) 142 yes
data_global
_journal_date_recd_electronic     2011-02-24
_journal_date_accepted     2011-03-03
_journal_name_full     'Acta Crystallographica, Section E'
_journal_year     2011
_journal_volume     67
_journal_issue      4
_journal_page_first     m418
_journal_page_last     m418
_journal_paper_category     QM
_journal_coeditor_code     HY2412
_publ_contact_author
;
      'Safari, Nasser'
       Department of Chemistry
       Shahid Beheshti University
       G. C., Evin
       Tehran 1983963113
       Iran
;
_publ_contact_author_email     'n-safari@cc.sbu.ac.ir'
_publ_contact_author_fax     '0098 021 22403041'
_publ_contact_author_phone     '0098 021 22401765'
_publ_section_title
;\
(4,5-Diazafluoren-9-one-\k^2^<i>N</i>,<i>N</i>')bis(thiocyanato-\k<i>S</i>)\
mercury(II)
;
loop_
    _publ_author_name
    _publ_author_address
    'Notash, Behrouz'
;      Department of Chemistry
       Shahid Beheshti University
       G. C., Evin
       Tehran 1983963113
       Iran
;
    'Safari, Nasser'
;      Department of Chemistry
       Shahid Beheshti University
       G. C., Evin
       Tehran 1983963113
       Iran
;
    'Amani, Vahid'
;      Department of Chemistry
       Shahid Beheshti University
       G. C., Evin
       Tehran 1983963113
       Iran
;
