# Supplementary material for: (4,5-Diaza­fluoren-9-one-κ2 N,N′)bis­(thio­cyanato-κS)mercury(II)
Source: Acta Crystallogr Sect E Struct Rep Online. 2011 Mar 9;67(Pt 4):m418. doi: 10.1107/S1600536811008142 (PMC3099883; doi:10.1107/S1600536811008142)
Supplement: Supplementary file 2 [file e-67-0m418-Isup2.hkl]

# 
# h,k,l, Fc-squared, Fo-squared, sigma(Fo-squared) and status flag 
# 
data_I
_shelx_title ' KHD95H in C2/c' 
_shelx_refln_list_code          4 
_shelx_F_calc_maximum      355.50 
_exptl_crystal_F_000       848.00 
_reflns_d_resolution_high  0.7298 
 
loop_ 
 _symmetry_equiv_pos_as_xyz 
 'x, y, z' 
 '-x, y, -z+1/2' 
 'x+1/2, y+1/2, z' 
 '-x+1/2, y+1/2, -z+1/2' 
 '-x, -y, -z' 
 'x, -y, z-1/2' 
 '-x+1/2, -y+1/2, -z' 
 'x+1/2, -y+1/2, z-1/2' 
 
_cell_length_a    10.5701 
_cell_length_b    16.1124 
_cell_length_c     8.3390 
_cell_angle_alpha  90.000 
_cell_angle_beta   94.354 
_cell_angle_gamma  90.000 
 
_shelx_F_squared_multiplier     1.000 
 
loop_ 
 _refln_index_h 
 _refln_index_k 
 _refln_index_l 
 _refln_F_squared_calc 
 _refln_F_squared_meas 
 _refln_F_squared_sigma 
 _refln_observed_status 
   2   0   0    97243.51    64308.79   3213.49 o 
   4   0   0    69172.69    49687.33   3588.51 o 
   6   0   0    32665.69    26105.13   2499.96 o 
   8   0   0     9176.54     7880.77    981.32 o 
  10   0   0     7782.34     7548.80   1099.46 o 
  12   0   0     1155.93     1308.16    216.96 o 
  14   0   0      229.46      360.52     92.17 o 
   1   1   0    60882.27    62914.18   3379.53 o 
   3   1   0     7751.13     5516.36    244.72 o 
   5   1   0    57186.86    43010.41   1529.69 o 
   7   1   0     7750.58     6296.66    292.42 o 
   9   1   0     4750.30     4333.47    318.11 o 
  11   1   0     3224.49     3283.00    275.66 o 
  13   1   0      508.21      575.79     46.02 o 
   2   2   0     2621.72     2796.21    145.82 o 
   4   2   0    29816.31    24000.90   1345.44 o 
   6   2   0    27111.52    21198.69    932.76 o 
   8   2   0     1669.18     1466.18     67.44 o 
  10   2   0     4193.64     3904.39    242.50 o 
  12   2   0     1417.76     1455.90    115.43 o 
  14   2   0      308.06      382.36     54.25 o 
   1   3   0    11462.83    15521.72    454.61 o 
   3   3   0      833.74      975.45     59.32 o 
   5   3   0     4460.75     3661.28    184.25 o 
   7   3   0      760.39      753.76     34.16 o 
   9   3   0       19.24       67.66     25.53 o 
  11   3   0      603.39      612.27     42.94 o 
  13   3   0       19.03       71.22     45.18 o 
   0   4   0      157.25      276.47     58.10 o 
   2   4   0     2979.32     3447.94     46.37 o 
   4   4   0     5656.20     5772.53    320.61 o 
   6   4   0      530.59      518.15     32.77 o 
   8   4   0     2009.96     1497.89     87.58 o 
  10   4   0       92.44       86.54     26.37 o 
  12   4   0      116.52      100.50     29.25 o 
  14   4   0      156.36      180.72     41.76 o 
   1   5   0    13256.55    17040.09    348.40 o 
   3   5   0    32175.36    33799.30   3186.92 o 
   5   5   0    12345.33    11951.22   1386.68 o 
   7   5   0     9648.59     8326.98    588.42 o 
   9   5   0     5654.39     4848.37    250.24 o 
  11   5   0      254.33      221.17     29.33 o 
  13   5   0      454.92      457.11     56.65 o 
   0   6   0    19329.13    22411.93    135.53 o 
   2   6   0    54907.29    65079.07   1782.50 o 
   4   6   0    34833.52    35852.38   3950.26 o 
   6   6   0    16116.31    15238.42   1422.06 o 
   8   6   0    14237.50    12003.62   1207.01 o 
  10   6   0     3987.30     3586.36    287.39 o 
  12   6   0     1014.45      942.87    101.49 o 
   1   7   0    64332.63    74834.00   4968.56 o 
   3   7   0    68087.29    78203.98   2718.95 o 
   5   7   0    13704.45    13051.41   1305.71 o 
   7   7   0     8967.94     7618.17    984.35 o 
   9   7   0     6507.17     5981.99    559.74 o 
  11   7   0     1771.35     1742.01    203.53 o 
  13   7   0      802.28      835.98     76.79 o 
   0   8   0    20195.94    23853.06    128.80 o 
   2   8   0    40948.09    46407.29   1544.13 o 
   4   8   0    17630.24    17587.66   1901.90 o 
   6   8   0     7588.41     7062.19    685.77 o 
   8   8   0     7327.34     6655.91    761.42 o 
  10   8   0     1887.49     1881.91    201.46 o 
  12   8   0      569.76      663.11     82.52 o 
   1   9   0    11429.09    13461.15    559.90 o 
   3   9   0    18005.62    20602.52   1049.19 o 
   5   9   0     5620.31     6078.97    594.62 o 
   7   9   0     6047.26     5818.85    662.78 o 
   9   9   0     2928.88     2897.13    348.22 o 
  11   9   0      422.26      449.80     42.62 o 
  13   9   0      324.93      307.85     49.18 o 
   0  10   0       40.75       89.16     56.95 o 
   2  10   0     1706.55     1746.71    118.85 o 
   4  10   0     2006.31     2013.44    254.06 o 
   6  10   0       22.02      115.46     33.64 o 
   8  10   0      370.43      424.91     64.18 o 
  10  10   0        8.52       44.00     34.58 o 
  12  10   0        7.23       42.53     47.63 o 
   1  11   0     7144.13     8566.73    141.90 o 
   3  11   0     1010.44     1288.19     66.69 o 
   5  11   0     1457.00     1452.31    144.04 o 
   7  11   0      442.68      481.05     67.30 o 
   9  11   0       53.63       12.46     33.53 o 
  11  11   0       84.92       10.27     40.49 o 
   0  12   0     9658.71    12044.36     90.66 o 
   2  12   0     8752.88    10425.45    264.43 o 
   4  12   0    10260.90    10874.20    632.51 o 
   6  12   0     7265.22     6822.76    655.32 o 
   8  12   0     1536.29     1381.53    186.06 o 
  10  12   0      597.45      473.09     53.27 o 
  12  12   0      418.92      312.77     44.39 o 
   1  13   0     9833.86    11663.70     66.23 o 
   3  13   0     9306.15     9900.69    722.56 o 
   5  13   0     9339.27     8909.58    839.85 o 
   7  13   0     6945.59     6385.14    756.01 o 
   9  13   0     2701.94     2277.00    312.96 o 
  11  13   0     1586.43     1184.95    127.09 o 
   0  14   0    19827.61    23192.35    108.20 o 
   2  14   0    14504.04    16705.43    244.18 o 
   4  14   0     5767.46     6227.53    481.53 o 
   6  14   0     4761.97     4265.61    394.86 o 
   8  14   0     3780.91     3263.37    440.24 o 
  10  14   0     1252.07     1051.79    126.42 o 
   1  15   0    14737.32    16984.47    273.60 o 
   3  15   0    13138.45    14405.43    156.23 o 
   5  15   0     5833.33     5313.29    510.60 o 
   7  15   0     4381.63     3897.26    528.55 o 
   9  15   0      859.19      948.15    141.54 o 
   0  16   0      817.30      997.41     69.98 o 
   2  16   0     3199.14     3433.79    117.83 o 
   4  16   0     1525.68     1638.54     52.51 o 
   6  16   0     1150.83     1004.79    130.82 o 
   8  16   0      575.72      566.36     64.66 o 
   1  17   0      111.92       98.15     46.68 o 
   3  17   0      293.97      307.00     52.15 o 
   5  17   0       12.19       38.28     33.52 o 
   7  17   0      303.30      503.11     77.02 o 
   9  17   0       17.06      102.11     48.56 o 
   0  18   0     2458.53     2739.50     83.21 o 
   2  18   0      630.24      735.95     61.46 o 
   4  18   0      806.49      888.05     54.38 o 
   6  18   0      243.47      265.94     53.62 o 
   8  18   0       26.69       26.68     47.02 o 
   1  19   0     2277.75     2710.58     56.77 o 
   3  19   0     1231.03     1315.73     49.34 o 
   5  19   0     1984.90     1764.26    171.36 o 
   7  19   0      524.50      435.93    120.84 o 
   0  20   0     3421.34     3363.50     81.07 o 
   2  20   0     2193.72     2223.61     54.39 o 
   4  20   0     2829.04     2557.14    248.47 o 
   6  20   0     2333.59     2091.86    214.59 o 
   1  21   0     3779.21     3910.87    132.88 o 
   3  21   0     2128.78     2192.38     85.00 o 
   0  22   0     3032.61     2841.38    102.79 o 
 -13   1   1      192.52      174.36     36.16 o 
 -11   1   1      771.84      851.00     57.32 o 
  -9   1   1     1052.65      985.02     46.04 o 
  -7   1   1     3705.16     3120.94    192.35 o 
  -5   1   1    22379.87    18487.95    720.84 o 
  -3   1   1   126380.01    92962.59   3131.51 o 
  -1   1   1    40414.27    26612.55    246.89 o 
   1   1   1    22539.21    25885.47   2939.03 o 
   3   1   1     1414.71     1233.94    103.89 o 
   5   1   1    11726.04     9492.94    347.65 o 
   7   1   1     2644.97     2318.60     69.61 o 
   9   1   1      289.44      303.16     28.10 o 
  11   1   1      201.41      221.38     36.43 o 
  13   1   1       80.97       46.42     41.18 o 
 -14   2   1      362.09      415.58     63.85 o 
 -12   2   1      997.92     1030.69     99.73 o 
 -10   2   1     3082.65     2916.03    207.04 o 
  -8   2   1     8948.14     8013.53    362.74 o 
  -6   2   1    11482.05     8899.49    306.82 o 
  -4   2   1    25480.14    20733.28    712.59 o 
  -2   2   1    16839.35    14441.11    421.01 o 
   0   2   1    41070.96    48226.71    251.98 o 
   2   2   1    56111.14    56480.05   7654.95 o 
   4   2   1    10670.94     8788.81    886.46 o 
   6   2   1    19532.93    16342.04    827.03 o 
   8   2   1     3135.87     2873.02    178.07 o 
  10   2   1     3621.33     3360.86    255.94 o 
  12   2   1      979.53     1024.45     55.30 o 
  14   2   1      310.16      306.66     37.44 o 
 -13   3   1     1302.31     1395.19     90.18 o 
 -11   3   1     3077.02     3064.30    183.34 o 
  -9   3   1    10431.19     9703.42    611.11 o 
  -7   3   1    18912.88    15262.41    684.41 o 
  -5   3   1    34450.99    29131.67    864.85 o 
  -3   3   1    47558.41    41625.88    832.66 o 
  -1   3   1    41401.02    45537.48    273.50 o 
   3   3   1    35367.28    34666.74   4134.50 o 
   5   3   1    38887.02    33406.85   2882.64 o 
   7   3   1    19304.28    16344.44   1115.46 o 
   9   3   1     7703.34     6890.20    340.69 o 
  11   3   1     4179.85     3887.50    271.52 o 
  13   3   1      605.21      623.47     70.91 o 
 -14   4   1      504.50      620.91     66.75 o 
 -12   4   1     1502.13     1527.17    150.90 o 
 -10   4   1     6607.04     6625.36    333.64 o 
  -8   4   1    10559.46     9505.77    515.39 o 
  -6   4   1    18494.13    15472.96    828.26 o 
  -4   4   1    50905.60    45914.05   1746.83 o 
  -2   4   1    28682.05    30947.65   1674.76 o 
   0   4   1    74953.30    84458.73    263.41 o 
   2   4   1    54649.18    62973.44   8058.48 o 
   4   4   1    34221.60    32981.61   2971.62 o 
   6   4   1    26350.82    23666.16   1877.64 o 
   8   4   1     5465.79     4612.77    253.05 o 
  10   4   1     3167.48     2870.88    153.92 o 
  12   4   1     1115.58     1152.73     99.41 o 
  14   4   1      148.95      226.50     42.22 o 
 -13   5   1      592.78      702.60     50.35 o 
 -11   5   1     2525.79     2586.56    162.29 o 
  -9   5   1     8346.04     7817.98    477.67 o 
  -7   5   1     6405.06     5773.96    410.57 o 
  -5   5   1    33423.07    30026.54   1547.13 o 
  -3   5   1    18201.16    19100.05    289.10 o 
  -1   5   1    43963.80    49282.07    225.78 o 
   1   5   1    57383.41    70220.08    642.86 o 
   3   5   1    33990.52    36736.02   4671.17 o 
   5   5   1    26170.54    25421.82   2413.07 o 
   7   5   1    10999.73    10100.15    717.84 o 
   9   5   1     2356.06     2127.87    147.34 o 
  11   5   1     2027.77     1889.09    142.13 o 
  13   5   1      337.80      311.28     39.56 o 
 -12   6   1       45.42      109.76     34.78 o 
 -10   6   1      784.69      806.02     51.31 o 
  -8   6   1      196.20      233.73     34.14 o 
  -6   6   1     4883.26     4611.67    399.41 o 
  -4   6   1    15933.11    15757.21    962.89 o 
  -2   6   1     5701.32     6717.48     61.56 o 
   0   6   1    23759.16    29100.58    137.67 o 
   2   6   1      649.73      768.74     40.51 o 
   4   6   1      414.94      327.88     45.33 o 
   6   6   1     3206.80     3081.65    383.88 o 
   8   6   1     1216.38     1218.86     70.48 o 
  10   6   1      463.39      516.06     52.46 o 
  12   6   1      198.08      280.54     32.07 o 
 -13   7   1      149.37       99.44     46.49 o 
 -11   7   1        3.16       43.88     39.19 o 
  -9   7   1       43.52       88.42     29.68 o 
  -7   7   1      974.16      882.68     68.00 o 
  -5   7   1     1282.87     1250.79     76.26 o 
  -3   7   1      217.16      347.35     32.36 o 
  -1   7   1        4.20       39.80     37.15 o 
   1   7   1      198.86      225.42     28.92 o 
   3   7   1     2671.11     3444.78    417.65 o 
   5   7   1       18.03       62.53     26.23 o 
   7   7   1       99.32      146.87     32.02 o 
   9   7   1      308.14      288.40     33.03 o 
  11   7   1       14.56      103.43     72.44 o 
  13   7   1        6.71       77.56     41.38 o 
 -12   8   1      356.66      378.01     69.44 o 
 -10   8   1       35.16       63.12     34.77 o 
  -8   8   1     3200.31     2730.45    194.34 o 
  -6   8   1     4015.36     3581.45    302.13 o 
  -4   8   1     7625.87     8385.73    608.28 o 
  -2   8   1    25349.89    30615.20   2218.04 o 
   0   8   1     7825.25     9718.33    224.35 o 
   2   8   1     6460.54     6801.79     96.52 o 
   4   8   1     4788.44     4564.38    581.14 o 
   6   8   1      775.70      682.53    124.69 o 
   8   8   1     3044.83     2680.50    386.11 o 
  10   8   1      435.13      276.32     37.78 o 
  12   8   1       35.51      -17.37     44.34 o 
 -13   9   1      833.07      800.34     54.40 o 
 -11   9   1      908.51      738.99    104.72 o 
  -9   9   1     2833.00     2524.30    226.28 o 
  -7   9   1     8634.03     7650.36    824.35 o 
  -5   9   1     6420.24     6085.79    497.20 o 
  -3   9   1    23649.95    26954.94   1427.01 o 
  -1   9   1    24651.32    29308.09   1836.60 o 
   1   9   1     7490.31     8958.27    137.92 o 
   3   9   1    25780.09    26396.45   3207.17 o 
   5   9   1     7303.62     7229.08    978.50 o 
   7   9   1     4452.82     3811.26    587.23 o 
   9   9   1     3303.90     2843.68    321.85 o 
  11   9   1      875.64      782.47     95.67 o 
  13   9   1      770.62      639.92     46.63 o 
 -12  10   1     1589.13     1509.35    122.68 o 
 -10  10   1     1980.76     1798.55    179.82 o 
  -8  10   1    10435.76     9633.89    978.74 o 
  -6  10   1    14254.11    13457.23   1229.40 o 
  -4  10   1    21774.28    24249.10   1223.26 o 
  -2  10   1    57034.05    61438.79   5181.69 o 
   0  10   1    25440.88    31176.74   1264.00 o 
   2  10   1    31858.18    35409.14   1382.24 o 
   4  10   1    30067.60    30012.05   3995.67 o 
   6  10   1     7149.82     6880.93    873.56 o 
   8  10   1     7417.02     6646.04   1087.73 o 
  10  10   1     2117.99     1938.37    262.40 o 
  12  10   1      613.85      519.16     40.50 o 
 -11  11   1      980.94      869.86     46.89 o 
  -9  11   1     3280.95     3015.89    306.07 o 
  -7  11   1    14428.27    13180.00   1111.88 o 
  -5  11   1     6644.64     6646.80    504.70 o 
  -3  11   1    20296.77    22645.29   1660.28 o 
  -1  11   1    26463.00    29618.01    129.05 o 
   1  11   1    16526.42    18931.02    452.98 o 
   3  11   1    29040.73    30990.04   1027.62 o 
   5  11   1     6946.96     7220.26    942.19 o 
   7  11   1     3848.10     3748.35    516.66 o 
   9  11   1     3911.55     3335.43    555.67 o 
  11  11   1      382.59      393.38     62.17 o 
 -12  12   1     1014.67     1008.74    174.73 o 
 -10  12   1      975.35     1010.44    110.03 o 
  -8  12   1     5142.55     4923.42    531.75 o 
  -6  12   1     5060.52     4852.16    404.41 o 
  -4  12   1     2108.96     2319.74    151.49 o 
  -2  12   1    16053.52    17768.63    446.61 o 
   0  12   1     5728.13     6725.64     79.29 o 
   2  12   1    15261.93    17267.13    206.71 o 
   4  12   1    16275.92    16175.46   2214.90 o 
   6  12   1     3267.40     3253.61    444.92 o 
   8  12   1     5411.33     5095.84    814.23 o 
  10  12   1     1570.42     1427.14    235.43 o 
 -11  13   1       94.28      147.92     42.92 o 
  -9  13   1       19.28       44.45     57.57 o 
  -7  13   1      806.47      814.09     64.50 o 
  -5  13   1       70.65      118.31     36.30 o 
  -3  13   1     4648.70     5074.83    410.00 o 
  -1  13   1     2875.69     3143.01    180.50 o 
   1  13   1      723.99      903.97     41.49 o 
   3  13   1     2594.68     2526.41    192.02 o 
   5  13   1      505.06      540.53     63.80 o 
   7  13   1      428.33      401.79     56.44 o 
   9  13   1      714.91      771.90    110.23 o 
  11  13   1        9.71       49.62     43.49 o 
 -10  14   1      143.89      126.89     47.95 o 
  -8  14   1      186.61      241.73     35.82 o 
  -6  14   1      176.18      180.80     36.26 o 
  -4  14   1       10.08       10.16     44.00 o 
  -2  14   1     3706.19     4141.99    174.53 o 
   0  14   1       33.76       91.57     42.98 o 
   2  14   1       11.61       31.79     37.47 o 
   4  14   1      234.23      256.57     48.52 o 
   6  14   1     1223.04      963.69    128.87 o 
   8  14   1        0.59        2.01     43.41 o 
  10  14   1       70.55       89.97     43.57 o 
  -9  15   1      510.37      367.11     47.28 o 
  -7  15   1      244.78      268.61     46.27 o 
  -5  15   1     4985.09     4623.30    385.49 o 
  -3  15   1     4025.16     4705.63    182.33 o 
  -1  15   1     2691.73     3199.04     52.81 o 
   1  15   1     5802.37     6976.22    169.94 o 
   3  15   1      516.57      713.91    136.72 o 
   5  15   1     3363.49     2949.43    338.46 o 
   7  15   1     1839.83     1647.93    264.66 o 
   9  15   1       75.88       54.85     47.09 o 
  -8  16   1     1291.03     1054.01    109.46 o 
  -6  16   1     4676.81     4262.96    381.84 o 
  -4  16   1     7825.82     8225.90    237.40 o 
  -2  16   1     4376.08     4698.44    149.96 o 
   0  16   1    12149.68    13600.75    200.84 o 
   2  16   1     7320.03     8363.83     65.03 o 
   4  16   1     2435.96     2262.93    285.34 o 
   6  16   1     3728.66     3266.30    432.94 o 
   8  16   1      638.06      560.36     70.71 o 
  -9  17   1     1176.86      946.21    134.37 o 
  -7  17   1     2001.69     1809.18    158.61 o 
  -5  17   1     7491.25     6732.77   1000.34 o 
  -3  17   1     5139.37     5499.70     55.04 o 
  -1  17   1     7679.35     8324.13    166.32 o 
   1  17   1    11070.18    12069.70     71.15 o 
   3  17   1     3582.99     3644.58    119.36 o 
   5  17   1     3707.65     3342.73    395.46 o 
   7  17   1     2918.02     2586.11    398.30 o 
   9  17   1      788.87      664.00    163.19 o 
  -8  18   1      796.25      709.92     48.95 o 
  -6  18   1     3211.59     2953.77    470.21 o 
  -4  18   1     4791.09     4957.37     56.22 o 
  -2  18   1     3314.97     3507.41    100.65 o 
   0  18   1     7170.04     7647.37    106.87 o 
   2  18   1     4813.29     5297.23    140.93 o 
   4  18   1     2767.59     2608.43    309.09 o 
   6  18   1     2955.99     2657.71    395.66 o 
   8  18   1      894.33      763.26    125.94 o 
  -7  19   1      615.41      561.18     78.03 o 
  -5  19   1     1933.76     1862.48    153.33 o 
  -3  19   1      708.67      632.34     57.93 o 
  -1  19   1     1751.75     1807.44     56.26 o 
   1  19   1     3544.97     3739.99    111.36 o 
   3  19   1     1824.01     2002.54     70.52 o 
   5  19   1     1668.48     1500.37    182.85 o 
   7  19   1     1142.73     1083.56    151.26 o 
  -6  20   1      435.62      460.99     68.69 o 
  -4  20   1      610.17      644.15     57.52 o 
  -2  20   1      236.57      191.39     90.93 o 
   0  20   1      911.32      868.79     54.63 o 
   2  20   1      373.50      410.44     57.43 o 
   4  20   1      127.62      128.04     48.71 o 
  -3  21   1        7.53      102.99     59.99 o 
  -1  21   1       10.34        1.79     60.14 o 
   1  21   1        3.71       84.08     64.00 o 
   3  21   1      182.49      173.90     46.93 o 
 -14   0   2      890.83      945.88    185.33 o 
 -12   0   2     1156.45     1295.19    187.94 o 
 -10   0   2     9720.39     9925.49   1432.62 o 
  -8   0   2    24589.03    23322.94   2790.95 o 
  -6   0   2    74362.37    63966.17   5153.85 o 
  -4   0   2   124977.55    96939.12   4709.08 o 
  -2   0   2    50596.89    44832.93    216.19 o 
   0   0   2    46443.13    49768.40    295.43 o 
   4   0   2    17053.45    16855.56   1546.07 o 
   6   0   2    22229.57    18768.59    467.56 o 
   8   0   2     6393.00     5710.23     52.46 o 
  10   0   2     1884.54     1862.06    115.64 o 
  12   0   2     2593.16     2610.00    178.77 o 
  14   0   2      313.32      288.53     73.71 o 
 -13   1   2      633.94      718.46     91.06 o 
 -11   1   2     2696.94     2928.76    231.58 o 
  -9   1   2     9301.67     9059.55    508.84 o 
  -7   1   2     5392.96     4684.76    177.51 o 
  -5   1   2    28500.13    22407.34    850.57 o 
  -3   1   2    44525.38    36305.96   1224.60 o 
  -1   1   2    21704.66    19893.31    203.65 o 
   1   1   2    67395.59    85179.45   2302.02 o 
   3   1   2    25100.47    26381.48   1761.64 o 
   5   1   2     8425.74     7390.45    269.87 o 
   7   1   2    19358.17    16965.24    202.30 o 
   9   1   2     1749.74     1547.99     46.79 o 
  11   1   2     2158.20     2123.83    105.77 o 
  13   1   2      506.02      469.23     37.81 o 
 -14   2   2      362.63      473.29     45.27 o 
 -12   2   2      618.65      745.48     35.89 o 
 -10   2   2     4605.62     4813.63    295.21 o 
  -8   2   2     2477.56     2324.44     90.33 o 
  -6   2   2      622.76      528.38     24.63 o 
  -4   2   2    31263.09    25108.84    783.93 o 
  -2   2   2    20403.63    14657.42    139.20 o 
   0   2   2    45636.37    49454.71    221.39 o 
   2   2   2    46521.41    51633.81   5652.89 o 
   4   2   2     7995.11     7822.26    695.58 o 
   6   2   2    22864.28    20291.50    993.71 o 
   8   2   2     6063.22     5624.00    215.99 o 
  10   2   2      757.53      759.80     30.25 o 
  12   2   2      793.38      808.15     60.75 o 
 -13   3   2       10.69       43.68     38.66 o 
 -11   3   2       89.93      195.67     39.94 o 
  -9   3   2     1516.87     1457.90     91.16 o 
  -7   3   2       19.58       61.81     29.72 o 
  -5   3   2     4238.36     4086.81     85.67 o 
  -3   3   2     3851.96     3348.61    198.95 o 
  -1   3   2     3617.38     3895.26    604.67 o 
   1   3   2    26082.86    31272.39   2983.63 o 
   3   3   2      162.30      186.21     24.10 o 
   5   3   2      618.91      575.82     48.05 o 
   7   3   2      819.39      788.02     36.00 o 
   9   3   2       49.71       50.03     24.80 o 
  11   3   2        6.24      100.82     30.93 o 
  13   3   2       15.18       69.79     36.69 o 
 -14   4   2        3.12        8.02     51.45 o 
 -12   4   2      349.02      373.05     33.79 o 
 -10   4   2       14.48       39.10     28.66 o 
  -8   4   2      797.72      726.99     55.19 o 
  -6   4   2     3745.93     3151.98    127.92 o 
  -4   4   2     1371.24     1378.18     34.24 o 
  -2   4   2    18177.08    18438.30    148.17 o 
   0   4   2      483.50      627.15     37.26 o 
   2   4   2       83.87      115.78     23.80 o 
   4   4   2     6957.02     7016.49    749.63 o 
   6   4   2      395.91      438.70     60.20 o 
   8   4   2      583.81      503.09     24.97 o 
  10   4   2      302.17      216.22     26.68 o 
  12   4   2       45.38       13.21     37.79 o 
 -13   5   2      967.20      953.43     89.40 o 
 -11   5   2     1693.99     1701.20    118.00 o 
  -9   5   2     1181.12     1135.76     40.68 o 
  -7   5   2    12657.63    11435.30    544.55 o 
  -5   5   2     3757.73     3347.99     42.20 o 
  -3   5   2    17018.91    17300.22    253.16 o 
   1   5   2    17046.80    20590.69   1959.51 o 
   3   5   2    28809.89    31461.73   4607.49 o 
   5   5   2     7623.00     7542.49    665.57 o 
   7   5   2     2790.28     2595.08    170.61 o 
   9   5   2     2812.96     2614.12    163.54 o 
  11   5   2      432.07      362.09     47.06 o 
  13   5   2       16.14      -40.86     40.86 o 
 -12   6   2     3190.64     3187.93    355.96 o 
 -10   6   2     2309.21     2157.79    131.49 o 
  -8   6   2    11345.18    10321.05    710.48 o 
  -6   6   2    17520.69    14979.51    481.72 o 
  -4   6   2    15500.13    15012.13    310.05 o 
  -2   6   2    64873.13    71431.71    251.88 o 
   0   6   2    46505.30    56472.99   3225.11 o 
   2   6   2    34985.88    40197.01   4979.89 o 
   4   6   2    37336.71    37898.81   5716.06 o 
   6   6   2     9929.99     9576.42    875.73 o 
   8   6   2     5684.96     5252.57    362.73 o 
  10   6   2     2507.61     2212.87    124.30 o 
  12   6   2      312.40      278.13     40.10 o 
 -13   7   2      832.31      922.03    166.55 o 
 -11   7   2     2134.97     2066.15    178.37 o 
  -9   7   2     5545.74     5066.65    409.52 o 
  -7   7   2    27761.85    26275.36   1339.14 o 
  -5   7   2    23078.97    21987.72    631.46 o 
  -3   7   2    47322.61    50456.35   2664.19 o 
  -1   7   2    40132.03    40199.31    198.14 o 
   1   7   2    17668.97    20224.96    648.62 o 
   3   7   2    28804.54    29136.44   4043.13 o 
   5   7   2    26263.26    26589.87   3950.20 o 
   7   7   2     5271.08     5041.70    672.68 o 
   9   7   2     3793.89     3544.17    272.34 o 
  11   7   2     1474.31     1389.42     94.12 o 
  13   7   2      835.78      768.51     54.58 o 
 -12   8   2     1323.74     1412.41    172.97 o 
 -10   8   2     1495.74     1423.03     80.90 o 
  -8   8   2     8228.71     7532.78    509.24 o 
  -6   8   2    14528.66    13698.02    486.99 o 
  -4   8   2    13676.20    14285.70    527.27 o 
  -2   8   2    29200.73    29628.51    153.78 o 
   0   8   2    24144.20    26329.87    116.87 o 
   2   8   2    13580.59    14130.24   1762.41 o 
   4   8   2    18189.20    18288.03   2712.47 o 
   6   8   2     5610.56     5673.24    915.28 o 
   8   8   2     3968.47     3858.60    499.66 o 
  10   8   2     3593.71     3163.30    393.72 o 
  12   8   2      803.33      795.12     67.42 o 
 -13   9   2      656.94      662.61    131.10 o 
 -11   9   2      792.29      864.97    113.31 o 
  -9   9   2     1729.66     1721.62    168.12 o 
  -7   9   2     5732.73     5558.69    267.73 o 
  -5   9   2     5872.34     5856.49    149.92 o 
  -3   9   2     8549.48     9702.72    517.33 o 
  -1   9   2    23005.06    25777.66    119.72 o 
   1   9   2    11528.65    14275.51     95.55 o 
   3   9   2    11051.49    11537.16   1439.45 o 
   5   9   2     6988.44     7067.39   1005.46 o 
   7   9   2     1699.00     1925.70    284.02 o 
   9   9   2     2214.69     2285.63    294.36 o 
  11   9   2      368.52      340.41     43.43 o 
 -12  10   2       41.59       88.50     46.42 o 
 -10  10   2      118.18      163.55     35.86 o 
  -8  10   2      308.98      351.49     36.64 o 
  -6  10   2      392.88      380.18     35.90 o 
  -4  10   2      123.00      138.76     47.86 o 
  -2  10   2     2788.26     2873.48    306.19 o 
   0  10   2     1158.47     1109.30     58.94 o 
   2  10   2       32.84       62.45     27.32 o 
   4  10   2     1248.49     1314.84    184.98 o 
   6  10   2      105.17      208.34     30.84 o 
   8  10   2       35.48       37.71     37.59 o 
  10  10   2        3.22       67.36     56.77 o 
  12  10   2       76.87       81.05     42.97 o 
 -11  11   2      210.22      144.24     41.80 o 
  -9  11   2      375.22      243.34     59.94 o 
  -7  11   2     1571.63     1462.27    103.19 o 
  -5  11   2     2904.46     2896.65     96.34 o 
  -3  11   2     3037.49     3563.38    345.50 o 
  -1  11   2      314.82      478.52     57.98 o 
   1  11   2     2365.24     3227.15     65.37 o 
   3  11   2      825.74      769.81    104.76 o 
   5  11   2       74.44      114.32     29.07 o 
   7  11   2      534.04      498.68     90.32 o 
   9  11   2       32.86       45.41     37.75 o 
  11  11   2        7.27      -31.85     43.75 o 
 -12  12   2      716.16      532.69     51.87 o 
 -10  12   2     2072.92     1738.71     75.38 o 
  -8  12   2     1951.74     1814.86    142.42 o 
  -6  12   2     3501.87     3534.92    159.31 o 
  -4  12   2     8018.99     8475.07    514.01 o 
  -2  12   2    13268.59    14878.89    927.89 o 
   0  12   2    10382.69    11910.78     91.17 o 
   2  12   2     8533.96    10115.99     83.01 o 
   4  12   2     3031.91     3156.56    437.73 o 
   6  12   2     2855.46     2763.56    334.63 o 
   8  12   2     1896.67     1529.97    268.05 o 
  10  12   2      222.92      231.52     54.22 o 
 -11  13   2     1390.51     1337.29    101.83 o 
  -9  13   2     1691.99     1466.03     93.86 o 
  -7  13   2     2594.45     2475.97    124.95 o 
  -5  13   2     5835.32     5578.24    359.48 o 
  -3  13   2     9083.41     9286.40    943.44 o 
  -1  13   2    15473.37    17608.02    322.09 o 
   1  13   2    16340.98    19249.75   1036.08 o 
   3  13   2    15479.53    15704.18   2526.18 o 
   5  13   2     7674.47     7066.58   1019.37 o 
   7  13   2     5902.27     5250.13    805.56 o 
   9  13   2     2142.60     1817.04    281.87 o 
  11  13   2      505.61      466.21     52.48 o 
 -10  14   2     1317.73     1190.79     61.80 o 
  -8  14   2     3030.30     2853.35    149.54 o 
  -6  14   2     9855.45     9467.38    563.52 o 
  -4  14   2     8962.29     9153.15    891.99 o 
  -2  14   2     7890.10     8929.44    252.80 o 
   0  14   2     9490.75    10765.61    256.52 o 
   2  14   2    12276.64    13869.19    776.30 o 
   4  14   2     9031.82     8458.86   1269.61 o 
   6  14   2     3139.02     2848.35    444.39 o 
   8  14   2     2056.11     1953.23    309.93 o 
  10  14   2      664.41      550.53     68.51 o 
  -9  15   2     2284.03     2138.93    140.28 o 
  -7  15   2     4929.84     4572.60    237.89 o 
  -5  15   2     9636.22     9488.48    622.87 o 
  -3  15   2     9782.13     9986.22    238.78 o 
  -1  15   2    12393.58    13554.97    458.64 o 
   1  15   2     7280.20     7898.97    333.82 o 
   3  15   2     6053.60     5993.48    874.05 o 
   5  15   2     2774.05     2750.64    416.06 o 
   7  15   2     1591.70     1534.06    187.16 o 
   9  15   2     1233.76     1233.58    199.68 o 
  -8  16   2      348.81      392.29     46.18 o 
  -6  16   2     1099.75     1047.59     43.60 o 
  -4  16   2     1328.01     1371.55     53.54 o 
  -2  16   2     2685.25     2636.14     98.56 o 
   0  16   2     2296.06     2469.82     86.32 o 
   2  16   2      916.09     1052.22     50.21 o 
   4  16   2     1689.06     1645.48    259.93 o 
   6  16   2      657.08      697.05    100.28 o 
   8  16   2      792.35      722.38    127.23 o 
  -9  17   2        2.50       25.74     55.18 o 
  -7  17   2      103.97      108.15     45.27 o 
  -5  17   2       97.87      112.59     37.08 o 
  -3  17   2       11.59       72.75     83.24 o 
  -1  17   2      310.01      315.19     44.20 o 
   1  17   2       90.86      122.04     49.81 o 
   3  17   2      402.13      392.80     52.66 o 
   5  17   2      125.47      144.58     42.92 o 
   7  17   2       29.12       71.68     37.68 o 
  -8  18   2      428.28      329.82     49.36 o 
  -6  18   2      353.55      363.76     60.24 o 
  -4  18   2     1314.11     1383.31    154.90 o 
  -2  18   2      435.27      554.38     54.27 o 
   0  18   2      480.29      599.78     66.79 o 
   2  18   2      542.19      580.66     53.37 o 
   4  18   2      225.62      201.92     47.36 o 
   6  18   2      616.88      481.37     75.55 o 
  -7  19   2      486.31      473.32     62.45 o 
  -5  19   2     1352.19     1376.69     57.13 o 
  -3  19   2     1925.86     2052.45     63.48 o 
  -1  19   2     1478.37     1621.80     69.50 o 
   1  19   2     2705.18     2838.63     56.75 o 
   3  19   2      671.81      609.84     55.03 o 
   5  19   2      679.36      601.82    114.40 o 
  -4  20   2     2949.85     2735.39    115.39 o 
  -2  20   2     2462.56     2536.15     63.53 o 
   0  20   2     4405.48     4600.02    159.80 o 
   2  20   2     3585.22     3722.42     63.98 o 
   4  20   2     1849.77     1603.46    193.52 o 
  -3  21   2     2763.09     2749.99     71.60 o 
  -1  21   2     1955.15     2068.16     67.53 o 
   1  21   2     3573.78     3581.22     60.92 o 
   3  21   2     1945.35     1877.18    189.65 o 
 -13   1   3      289.38      333.59     38.92 o 
 -11   1   3     2150.43     2324.33    203.09 o 
  -9   1   3     8289.76     8346.13    425.16 o 
  -7   1   3     7200.15     7005.66    296.99 o 
  -5   1   3     5094.34     4472.64     94.22 o 
  -3   1   3     5213.98     4673.43    175.07 o 
  -1   1   3    17368.96    16745.39    161.23 o 
   1   1   3     6957.54     8619.08    322.32 o 
   3   1   3     1903.14     1912.32    179.85 o 
   5   1   3      984.26      907.87     62.52 o 
   7   1   3     1806.83     1647.18     43.23 o 
   9   1   3     1405.25     1229.81     33.88 o 
  11   1   3      347.46      351.59     27.96 o 
  13   1   3      167.33      138.21     37.04 o 
 -14   2   3      447.51      506.25     73.04 o 
 -12   2   3      965.28     1092.24    115.43 o 
 -10   2   3     2373.84     2499.04    197.16 o 
  -8   2   3     6285.18     5778.80    315.44 o 
  -6   2   3    11401.45    10126.92    401.58 o 
  -4   2   3    27574.57    24496.63    947.75 o 
  -2   2   3    19094.38    14537.59    136.55 o 
   0   2   3    29189.48    30271.37    159.19 o 
   2   2   3    16619.38    19082.30   1478.57 o 
   4   2   3    21087.83    21945.62   1525.79 o 
   6   2   3     7376.70     6992.83    367.84 o 
   8   2   3     6189.26     5853.89     68.96 o 
  10   2   3      977.51      908.82     32.54 o 
  12   2   3      379.63      390.16     34.11 o 
 -13   3   3     1292.84     1476.36    165.28 o 
 -11   3   3     2664.51     2884.92    222.69 o 
  -9   3   3     7013.60     6634.83    527.79 o 
  -7   3   3    14409.48    13092.76    722.06 o 
  -5   3   3    34573.66    30516.39    774.19 o 
  -3   3   3    47161.27    45130.61   6614.46 o 
  -1   3   3    50056.68    38966.82    311.03 o 
   1   3   3    57747.95    70022.16   1930.88 o 
   3   3   3    54411.71    60120.55   5365.03 o 
   5   3   3    19843.10    19806.13   1258.33 o 
   7   3   3    10285.89     9840.89    456.67 o 
   9   3   3     3863.89     3589.56     89.78 o 
  11   3   3     1525.91     1517.12     63.44 o 
  13   3   3      804.77      758.81     39.80 o 
 -12   4   3     1461.89     1610.94    170.64 o 
 -10   4   3     5236.03     5138.53    497.60 o 
  -8   4   3    10272.23     9675.41    666.92 o 
  -6   4   3    16145.94    14453.56    493.41 o 
  -4   4   3    34971.75    31319.75   1231.89 o 
  -2   4   3    54366.59    46365.22   1283.43 o 
   0   4   3    29662.10    31470.82    141.34 o 
   2   4   3    38073.46    45055.20   2336.11 o 
   4   4   3    14041.74    14641.91   1107.36 o 
   6   4   3     9834.46     9736.60    592.47 o 
   8   4   3     4012.17     3924.04    144.32 o 
  10   4   3      654.47      623.32     30.06 o 
  12   4   3      628.17      698.69     37.33 o 
 -13   5   3      758.05     1019.40    156.66 o 
 -11   5   3     1429.57     1517.80    152.65 o 
  -9   5   3     5437.98     5578.58    347.89 o 
  -7   5   3     8602.10     8173.59    349.62 o 
  -5   5   3    15905.09    14581.77    348.04 o 
  -3   5   3    45432.80    40761.50    190.39 o 
  -1   5   3    26021.48    24798.42   4706.22 o 
   1   5   3    33397.87    38254.41    150.31 o 
   3   5   3    20198.28    23497.43   1779.86 o 
   5   5   3     7489.98     7463.46    489.38 o 
   7   5   3     7776.95     8011.50    525.49 o 
   9   5   3      947.55      928.87     30.73 o 
  11   5   3      278.82      352.57     35.22 o 
  13   5   3       88.12       85.58     46.49 o 
 -12   6   3      206.67      312.02     62.53 o 
 -10   6   3     1372.03     1469.88    151.30 o 
  -8   6   3     3972.95     3952.38    180.62 o 
  -6   6   3     1292.34     1253.09     32.34 o 
  -4   6   3     3667.18     3070.14     48.92 o 
  -2   6   3     1124.50     1058.29     68.71 o 
   0   6   3     1112.27      989.44     51.02 o 
   2   6   3    15631.07    17975.40   2058.99 o 
   4   6   3      269.39      377.31     51.47 o 
   6   6   3     1571.70     1665.04     96.79 o 
   8   6   3     1083.36     1171.54     66.62 o 
  10   6   3      870.89      870.24     61.02 o 
  12   6   3      501.68      569.03     59.05 o 
 -13   7   3        0.09       29.82     43.56 o 
 -11   7   3      186.57      190.35     39.00 o 
  -9   7   3      355.95      410.53     30.92 o 
  -7   7   3      275.92      323.39     30.92 o 
  -5   7   3      397.01      459.34     28.26 o 
  -3   7   3      337.66      315.65     57.66 o 
  -1   7   3     4986.63     5764.66    161.68 o 
   1   7   3      111.72       90.21     36.49 o 
   3   7   3      298.39      309.26     27.73 o 
   5   7   3      244.72      306.93     66.27 o 
   7   7   3      709.04      888.53     82.18 o 
   9   7   3        8.67       18.98     29.08 o 
  11   7   3       65.13      148.85     32.50 o 
 -12   8   3      631.90      654.85     97.90 o 
 -10   8   3     1357.21     1254.66    103.63 o 
  -8   8   3     1024.37     1044.10     36.68 o 
  -6   8   3    10641.85    10098.39    119.93 o 
  -4   8   3      295.83      342.22     40.59 o 
  -2   8   3     6271.73     6373.80    183.10 o 
   0   8   3     7557.54     8604.78    622.47 o 
   2   8   3     3201.33     3476.28    358.64 o 
   4   8   3     6311.11     6623.81    872.77 o 
   6   8   3      511.60      530.26     62.86 o 
   8   8   3      896.28      831.32     73.11 o 
  10   8   3     1580.46     1446.16     92.24 o 
  12   8   3      264.48      195.33     45.45 o 
 -11   9   3     2364.57     2233.69    164.48 o 
  -9   9   3     1391.03     1376.09     74.87 o 
  -7   9   3     8427.01     8160.69    243.17 o 
  -5   9   3     9731.95     9422.84     52.29 o 
  -3   9   3     6610.48     6952.36     95.96 o 
  -1   9   3    29077.91    31422.10   2027.30 o 
   1   9   3     6281.45     7368.42    572.70 o 
   3   9   3     9965.15    10800.65   1260.72 o 
   5   9   3    11002.54    11307.77   1509.02 o 
   7   9   3     4088.22     3956.60    489.69 o 
   9   9   3     3412.75     3128.68    289.45 o 
  11   9   3      611.45      463.50     40.30 o 
 -12  10   3     1854.95     1881.35    155.56 o 
 -10  10   3     3655.86     3426.39    203.57 o 
  -8  10   3     5795.89     5562.62    165.75 o 
  -6  10   3    20646.80    20450.96    455.83 o 
  -4  10   3    11562.48    11943.10     71.92 o 
  -2  10   3    29977.00    31623.45   3362.12 o 
   0  10   3    30221.44    33349.02   1553.67 o 
   2  10   3    10857.22    11400.22   1555.08 o 
   4  10   3    18923.25    19163.29   2315.25 o 
   6  10   3     6385.18     6696.48    793.80 o 
   8  10   3     2138.65     2111.83    216.59 o 
  10  10   3     1241.78     1271.48    119.72 o 
  12  10   3      201.47      192.05     45.72 o 
 -11  11   3     2205.97     2188.25    205.38 o 
  -9  11   3     1724.87     1509.87     57.66 o 
  -7  11   3     9310.08     9034.77    240.93 o 
  -5  11   3    15256.63    14859.66    315.36 o 
  -3  11   3     9554.97     9295.99     96.06 o 
  -1  11   3    23152.59    26396.05   1211.13 o 
   1  11   3     9145.35    10576.44   1035.37 o 
   3  11   3     9005.95     8933.27    997.67 o 
   5  11   3     8481.40     8594.21   1017.08 o 
   7  11   3      833.31      811.30    113.84 o 
   9  11   3     1203.75     1196.30    108.15 o 
  11  11   3      542.96      462.27     57.40 o 
 -10  12   3      417.02      458.99     47.20 o 
  -8  12   3     1139.97     1322.62    105.30 o 
  -6  12   3     6969.77     6666.88    190.84 o 
  -4  12   3     6315.89     6333.80    518.60 o 
  -2  12   3    12358.01    12471.04     78.62 o 
   0  12   3    18953.54    21612.59   1024.46 o 
   2  12   3     5778.42     5741.46    862.54 o 
   4  12   3    11957.04    11677.79   1210.62 o 
   6  12   3     4064.41     4002.12    501.77 o 
   8  12   3     1157.39     1268.88    188.71 o 
  10  12   3     1025.91      997.41    106.34 o 
 -11  13   3      294.81      433.83     51.25 o 
  -9  13   3      166.62      191.79     44.16 o 
  -7  13   3      947.88     1041.75     40.98 o 
  -5  13   3      199.79      194.24     47.55 o 
  -1  13   3     4255.50     4338.12    209.97 o 
   1  13   3     1140.40     1269.01     48.65 o 
   3  13   3      247.78      321.81     44.02 o 
   5  13   3     1374.43     1481.17    178.30 o 
   7  13   3       22.88       30.06     33.72 o 
   9  13   3      325.02      405.70     59.20 o 
 -10  14   3       36.06        8.37     43.10 o 
  -8  14   3       85.03      141.24     43.71 o 
  -6  14   3      731.13      732.83     41.23 o 
  -4  14   3      248.07      302.71     47.77 o 
  -2  14   3       25.25      205.01     62.98 o 
   0  14   3        2.94      106.16     48.65 o 
   2  14   3     1457.84     1449.18    213.20 o 
   4  14   3        2.58       38.09     77.86 o 
   6  14   3       15.52       48.35     44.35 o 
   8  14   3       65.83       88.02     55.90 o 
  10  14   3      116.57      181.97     48.83 o 
  -9  15   3     1807.97     1655.73     95.70 o 
  -7  15   3      593.12      580.86     39.63 o 
  -5  15   3     1039.44     1081.23    101.33 o 
  -3  15   3     3828.49     3979.84     76.69 o 
  -1  15   3     1682.19     1785.10     70.87 o 
   1  15   3     4236.87     4751.45    289.97 o 
   3  15   3     1950.04     2049.34    287.80 o 
   5  15   3      179.37      183.60     35.71 o 
   7  15   3     1096.21      873.08    102.19 o 
   9  15   3      282.64      197.72     48.47 o 
  -8  16   3     2704.56     2298.60    137.38 o 
  -6  16   3     2167.88     1964.97     47.52 o 
  -4  16   3     7504.77     7656.79    184.63 o 
  -2  16   3     3849.36     4196.65     80.56 o 
   0  16   3     2817.53     3279.45    101.57 o 
   2  16   3     5404.52     5718.84    735.03 o 
   4  16   3     1449.95     1432.40    295.43 o 
   6  16   3     1437.17     1162.06    121.65 o 
   8  16   3     1212.26     1092.17    139.62 o 
  -7  17   3     1949.71     1816.41     74.32 o 
  -5  17   3     4030.97     3966.03     86.83 o 
  -3  17   3     6996.74     7048.68    618.18 o 
  -1  17   3     2805.88     2837.20     61.49 o 
   1  17   3     7168.01     7356.25    460.48 o 
   3  17   3     5291.88     5314.49    709.50 o 
   5  17   3     1890.04     1775.14    405.56 o 
   7  17   3     1869.85     1625.78    194.39 o 
  -6  18   3     1334.29     1233.59     64.63 o 
  -4  18   3     5096.51     5083.84     64.85 o 
  -2  18   3     3841.36     3791.39     81.38 o 
   0  18   3     2889.77     2997.40     86.37 o 
   2  18   3     4721.38     4672.29    513.96 o 
   4  18   3     1680.55     1524.60    305.22 o 
   6  18   3     1915.13     1852.31    471.74 o 
  -5  19   3     1377.15     1353.20     51.74 o 
  -3  19   3     3226.28     3474.59    101.62 o 
  -1  19   3     1295.85     1274.40     84.13 o 
   1  19   3     2443.13     2493.62    179.33 o 
   3  19   3     1720.93     1655.21    169.64 o 
   5  19   3      624.70      619.53    141.44 o 
  -4  20   3      559.07      592.68    113.49 o 
  -2  20   3      299.29      296.15     77.39 o 
   0  20   3      423.54      305.19     84.83 o 
   2  20   3     1140.01     1190.66     78.63 o 
   4  20   3       69.43       91.01     53.46 o 
  -1  21   3      208.66      306.86     67.48 o 
   1  21   3       67.94       70.43     67.88 o 
 -12   0   4     4364.21     4817.36    648.27 o 
 -10   0   4     7576.41     8196.36    913.81 o 
  -8   0   4    16424.44    15905.01   1758.84 o 
  -6   0   4    11118.65     9397.05     76.07 o 
  -4   0   4    47546.52    41663.49    159.29 o 
  -2   0   4    51147.48    52237.86    212.42 o 
   0   0   4    13425.39    12712.11    120.13 o 
   2   0   4    33893.95    39764.42   3540.58 o 
   4   0   4    19031.24    21326.74   3063.53 o 
   6   0   4    11724.51    11865.07   1435.68 o 
   8   0   4     7921.09     7561.35    659.79 o 
  10   0   4     1855.91     1676.82     82.35 o 
  12   0   4      398.41      454.19     55.91 o 
 -13   1   4     1008.85     1194.79    121.65 o 
 -11   1   4     1012.79     1193.84    136.53 o 
  -9   1   4     8243.97     8260.40    540.53 o 
  -7   1   4    11125.20    10385.42    609.34 o 
  -5   1   4     9358.70     8397.16    341.12 o 
  -3   1   4    40969.44    39851.91   2477.42 o 
   1   1   4    25684.72    28076.93    488.01 o 
   3   1   4    25360.42    29338.70   2325.89 o 
   5   1   4     7055.99     7358.88    597.52 o 
   7   1   4     4881.30     4917.13    298.30 o 
   9   1   4     2006.40     1897.01     73.59 o 
  11   1   4      174.77      219.82     39.84 o 
  13   1   4      212.67      234.84     40.39 o 
 -12   2   4       83.58      142.90     43.73 o 
 -10   2   4     1015.41     1188.72    106.42 o 
  -8   2   4     9657.00     9353.67    605.97 o 
  -6   2   4     4172.13     4043.35    150.94 o 
  -4   2   4    16701.30    15073.87    776.83 o 
  -2   2   4    29299.02    25961.02    171.22 o 
   0   2   4    17171.40    19034.55    837.18 o 
   2   2   4    31037.36    36664.29   2713.61 o 
   4   2   4     7793.21     8543.59    693.47 o 
   6   2   4     1830.78     1877.23    103.87 o 
   8   2   4     3299.36     3334.35    150.11 o 
  10   2   4      473.74      477.88     34.16 o 
  12   2   4      276.15      345.80     37.05 o 
 -13   3   4      283.20      347.75     49.84 o 
 -11   3   4        7.00       53.95     42.18 o 
  -9   3   4     1143.49     1224.89    173.01 o 
  -7   3   4      348.66      356.25     35.95 o 
  -5   3   4      230.13      247.36     31.87 o 
  -3   3   4     5276.03     4504.92     79.75 o 
  -1   3   4      143.83      147.56     60.02 o 
   1   3   4       66.51      122.45     43.70 o 
   3   3   4     2631.72     2864.81    208.60 o 
   5   3   4     1102.52     1165.28     59.39 o 
   7   3   4      249.37      286.99     25.23 o 
   9   3   4      177.77      198.11     33.36 o 
  11   3   4       81.40       70.31     32.44 o 
  13   3   4      100.61      161.67     90.11 o 
 -12   4   4      144.41      179.10     47.14 o 
 -10   4   4      533.77      531.70     34.71 o 
  -8   4   4       22.89      129.36     67.15 o 
  -6   4   4     2611.08     2481.57     79.28 o 
  -4   4   4      254.70      302.42     40.43 o 
  -2   4   4      459.30      466.61     63.82 o 
   0   4   4    11088.40    11401.10     86.07 o 
   2   4   4       34.27       86.56     30.20 o 
   4   4   4      672.79      677.79     38.90 o 
   6   4   4     1866.11     1843.43     42.99 o 
   8   4   4      135.93      170.02     28.09 o 
  10   4   4      798.42      764.60     41.44 o 
  12   4   4       51.95       76.30     38.69 o 
 -13   5   4      197.71      301.61     51.41 o 
 -11   5   4     1610.02     1759.34    210.76 o 
  -9   5   4     1547.32     1620.77     91.47 o 
  -7   5   4     6054.31     6032.16    200.81 o 
  -5   5   4    22000.44    21665.21   1106.64 o 
  -3   5   4     4346.98     4271.73    101.16 o 
  -1   5   4    17739.57    16515.94     95.65 o 
   1   5   4    14807.25    15741.63     94.12 o 
   3   5   4     4108.19     4527.10    138.34 o 
   5   5   4     7313.98     7699.09    350.03 o 
   7   5   4      184.90      150.96     29.56 o 
   9   5   4      406.60      472.44     48.68 o 
  11   5   4      610.89      589.31     43.17 o 
 -12   6   4     1394.24     1545.83    100.80 o 
 -10   6   4     4392.10     4422.33    393.47 o 
  -8   6   4     4907.20     5022.30    158.24 o 
  -6   6   4    23262.04    23290.75    782.57 o 
  -4   6   4    22102.01    20344.86    136.24 o 
  -2   6   4    18431.92    17841.47   1576.97 o 
   0   6   4    43508.89    45160.79    152.25 o 
   2   6   4     9440.44    10831.38    303.59 o 
   4   6   4    12400.95    13696.93    746.21 o 
   6   6   4     4976.10     5193.58    206.13 o 
   8   6   4      764.46      755.99     43.15 o 
  10   6   4      863.41      878.34     40.24 o 
  12   6   4      240.45      225.64     41.81 o 
 -13   7   4     1103.04     1088.85    116.95 o 
 -11   7   4     3934.04     3987.84    405.98 o 
  -9   7   4     4976.80     5106.77    274.90 o 
  -7   7   4     6964.51     7064.72    229.97 o 
  -5   7   4    19645.88    19081.64    602.89 o 
  -3   7   4    11433.16    10191.53    793.79 o 
  -1   7   4    41940.45    39967.41   3397.86 o 
   1   7   4    20141.46    22374.20    110.75 o 
   3   7   4     8190.84     9233.98    453.40 o 
   5   7   4    14329.40    15866.38   1079.65 o 
   7   7   4     7850.21     8256.39    354.61 o 
   9   7   4     3199.45     3332.21    128.65 o 
  11   7   4      831.76      858.34     36.74 o 
 -12   8   4     1347.72     1425.04    121.86 o 
 -10   8   4     2506.63     2558.22    182.81 o 
  -8   8   4     3221.11     3383.12     90.41 o 
  -6   8   4    11682.03    11917.90    271.08 o 
  -4   8   4    10550.14     9851.36    102.28 o 
  -2   8   4     9937.17     8716.27    715.77 o 
   0   8   4    20697.32    21687.18    109.32 o 
   2   8   4    10475.90    11079.31   1016.09 o 
   4   8   4    13664.46    14563.87   1172.06 o 
   6   8   4     8800.44     9353.15    755.18 o 
   8   8   4     1908.79     1986.13    113.61 o 
  10   8   4      799.24      885.78     52.91 o 
  12   8   4      262.44      228.32     46.98 o 
 -11   9   4     1175.01     1225.83    131.13 o 
  -9   9   4      917.68      995.37     40.76 o 
  -7   9   4     5003.12     5127.69    102.06 o 
  -5   9   4     7870.10     7863.56    141.65 o 
  -3   9   4     5805.25     5302.07    310.21 o 
  -1   9   4     7817.25     7529.83    264.68 o 
   1   9   4     9390.29     9814.48    976.27 o 
   3   9   4     4331.22     4733.35    394.79 o 
   5   9   4     3021.73     3434.90    332.06 o 
   7   9   4      461.70      527.79     39.05 o 
   9   9   4       96.38       76.92     40.69 o 
  11   9   4      333.34      437.12     48.61 o 
 -12  10   4      123.25      157.40     48.13 o 
 -10  10   4       44.44      174.94     86.11 o 
  -8  10   4      202.65      196.57     39.29 o 
  -6  10   4      727.93      780.18     45.58 o 
  -4  10   4       29.84       97.14     47.63 o 
  -2  10   4      434.23      386.52     37.58 o 
   0  10   4      529.62      559.87     50.91 o 
   2  10   4       35.09       76.86     42.59 o 
   4  10   4      494.42      524.34     50.36 o 
   6  10   4       25.98       89.81     31.51 o 
   8  10   4        2.74       39.16     37.90 o 
  10  10   4       50.32       97.25     40.77 o 
 -11  11   4      182.70      216.53     49.27 o 
  -9  11   4      806.79      709.08     41.79 o 
  -7  11   4       85.87      100.22     32.49 o 
  -5  11   4      834.32      859.12     67.74 o 
  -3  11   4      708.05      690.69     50.40 o 
  -1  11   4      661.16      776.49     40.53 o 
   1  11   4      232.88      469.14     85.95 o 
   3  11   4      719.18      769.29     86.57 o 
   5  11   4      153.83      173.96     42.35 o 
   7  11   4       23.41       73.46     38.78 o 
   9  11   4      246.81      154.72     44.99 o 
  11  11   4        9.06        4.31     50.97 o 
 -10  12   4     1469.90     1408.23    115.67 o 
  -8  12   4     3169.18     3091.66     51.06 o 
  -6  12   4     3455.57     3444.71     61.16 o 
  -4  12   4     4702.78     4760.64    176.01 o 
  -2  12   4     4324.63     4511.10    159.24 o 
   0  12   4     5449.99     6087.24    227.31 o 
   2  12   4     3759.05     3998.44    456.54 o 
   4  12   4     2830.13     2891.62    300.19 o 
   6  12   4      659.69      676.69     60.74 o 
   8  12   4      715.78      629.00     40.92 o 
  10  12   4      364.01      338.62     49.47 o 
  -9  13   4     1934.72     1925.42     63.98 o 
  -7  13   4     4027.24     3782.18     48.31 o 
  -5  13   4     7860.26     7700.57     95.65 o 
  -3  13   4    11649.24    11762.03    176.52 o 
  -1  13   4    12110.63    12414.18    372.27 o 
   1  13   4    11032.55    10836.15   1125.11 o 
   3  13   4     7899.12     7611.67    872.55 o 
   5  13   4     3904.41     3815.99    349.00 o 
   7  13   4     1147.38     1032.29    117.57 o 
   9  13   4      810.70      667.94     46.31 o 
 -10  14   4     1558.54     1541.08    142.13 o 
  -8  14   4     1747.01     1593.86     57.29 o 
  -6  14   4     3918.34     3573.56     46.51 o 
  -4  14   4     7878.32     7735.95    101.67 o 
  -2  14   4     9567.73     9569.78    291.65 o 
   0  14   4     6246.70     6863.61    205.99 o 
   2  14   4     4857.38     4931.15    478.64 o 
   4  14   4     4210.01     4184.94    512.88 o 
   6  14   4     2400.93     2382.91    241.20 o 
   8  14   4     1345.81     1306.97    139.42 o 
  -9  15   4     2168.71     1995.49     95.04 o 
  -7  15   4     3109.44     2892.36     48.48 o 
  -5  15   4     4022.09     3578.87     85.46 o 
  -3  15   4     4393.34     4354.79     56.76 o 
  -1  15   4     4690.02     4947.66    103.10 o 
   1  15   4     3793.13     3945.14    389.27 o 
   3  15   4     3865.25     4021.85    454.96 o 
   5  15   4     2796.46     2815.27    369.82 o 
   7  15   4     1297.96     1265.29    138.46 o 
  -8  16   4      507.18      477.29     49.42 o 
  -6  16   4      971.20      920.54     45.74 o 
  -4  16   4      772.89      793.55     51.06 o 
  -2  16   4     1399.28     1303.79     91.93 o 
   0  16   4     1995.53     1939.61     55.27 o 
   2  16   4     1300.04     1331.85    117.89 o 
   4  16   4      935.86      987.79     92.23 o 
   6  16   4      282.47      314.85     40.77 o 
   8  16   4      119.05      154.93     45.60 o 
  -7  17   4       10.11      -25.94     50.28 o 
  -5  17   4      250.75      235.12     83.04 o 
  -3  17   4       63.74       86.16     45.14 o 
  -1  17   4      302.56      372.03     69.41 o 
   1  17   4      110.34      112.76     40.80 o 
   3  17   4      180.54      206.34     45.41 o 
   5  17   4      166.75      202.82     52.09 o 
   7  17   4       17.09       38.35     55.92 o 
  -6  18   4       91.34      147.65     44.31 o 
  -4  18   4      264.22      302.12     58.51 o 
  -2  18   4      664.77      672.57     49.84 o 
   0  18   4      317.07      410.35     61.63 o 
   2  18   4      614.81      570.76     50.38 o 
   4  18   4      108.63      119.14     52.29 o 
   6  18   4      250.33      230.50     55.09 o 
  -5  19   4      647.37      673.30     66.28 o 
  -3  19   4     1338.91     1155.18     61.64 o 
  -1  19   4      609.08      713.53     57.60 o 
   1  19   4     1284.43     1207.09     65.43 o 
   3  19   4     1777.25     1683.92    144.46 o 
  -2  20   4     2996.43     2796.89     74.70 o 
   0  20   4     1937.37     1792.18     70.82 o 
   2  20   4     2805.18     2489.28    141.23 o 
 -13   1   5      593.73      665.46    118.15 o 
 -11   1   5      335.17      421.75     43.77 o 
  -9   1   5     1193.84     1322.74     96.77 o 
  -7   1   5     2755.66     2510.56     94.58 o 
  -5   1   5     2870.00     2744.64    186.72 o 
  -3   1   5     1562.07     1483.12    111.36 o 
  -1   1   5     2180.62     1747.30     47.37 o 
   1   1   5     4095.35     4424.44     64.25 o 
   3   1   5     6053.11     7290.95    619.78 o 
   5   1   5     2191.41     2353.18    221.92 o 
   7   1   5     1202.59     1217.11     86.30 o 
   9   1   5      191.31      209.34     32.79 o 
  11   1   5       50.09       54.34     31.92 o 
 -12   2   5      983.01     1164.74    124.95 o 
 -10   2   5     2140.42     2260.21    165.06 o 
  -8   2   5     5082.70     5276.43    433.79 o 
  -6   2   5     7139.15     6892.37    534.56 o 
  -4   2   5    11264.40    11210.48   1472.08 o 
  -2   2   5    19330.00    18045.18    145.32 o 
   0   2   5    13986.86    15002.31    633.12 o 
   2   2   5    16321.04    18779.69   1378.34 o 
   4   2   5     6210.91     7115.67    627.37 o 
   6   2   5     2698.78     2868.74    229.00 o 
   8   2   5      618.88      679.69     52.43 o 
  10   2   5      346.64      369.95     37.73 o 
  12   2   5      146.07      124.40     40.43 o 
 -13   3   5     1250.24     1497.21    129.22 o 
 -11   3   5     2273.26     2512.20    324.39 o 
  -9   3   5     6278.47     6709.08    356.34 o 
  -7   3   5    11642.82    11358.31    647.42 o 
  -5   3   5    17879.93    17848.68   1572.79 o 
  -3   3   5    36066.93    29748.03    172.85 o 
  -1   3   5    27202.42    25484.98    747.99 o 
   1   3   5    20240.79    20686.81   1979.72 o 
   3   3   5    16722.19    18639.33   1629.18 o 
   5   3   5     9660.97    10740.35    839.28 o 
   7   3   5     5518.22     5908.02    259.39 o 
   9   3   5     1954.60     1933.07     89.86 o 
  11   3   5      700.89      745.94     39.01 o 
 -12   4   5     1670.97     2055.57    171.24 o 
 -10   4   5     2681.07     2905.20    237.52 o 
  -8   4   5    11274.91    11705.06    660.75 o 
  -6   4   5     9510.21     9996.09    475.28 o 
  -4   4   5    16076.56    16859.77   2258.89 o 
  -2   4   5    20561.70    17521.02    173.26 o 
   0   4   5    14524.21    14425.21     99.84 o 
   2   4   5    11159.63    11521.80    393.02 o 
   4   4   5     5292.87     5827.77    422.42 o 
   6   4   5     3657.39     4075.09    194.66 o 
   8   4   5     3240.62     3387.14     91.05 o 
  10   4   5     1149.08     1158.95     58.68 o 
  12   4   5      204.14      267.33     53.43 o 
 -13   5   5      804.08      995.77    100.41 o 
 -11   5   5     1351.68     1645.96    148.85 o 
  -9   5   5     4009.72     4331.02    280.95 o 
  -7   5   5    10097.73    10496.64    398.96 o 
  -5   5   5     6129.44     6451.58    500.65 o 
  -3   5   5    17982.97    16514.11    148.58 o 
  -1   5   5    12211.14    11131.37     80.87 o 
   1   5   5    11515.31    11903.84     91.68 o 
   3   5   5     7077.54     8320.16    365.43 o 
   5   5   5     1868.05     2205.06     93.54 o 
   7   5   5      897.25     1106.92     44.88 o 
   9   5   5      799.92      896.66     33.22 o 
  11   5   5      195.31      194.22     37.90 o 
 -12   6   5      420.68      515.06     75.05 o 
 -10   6   5       48.39       90.88     41.91 o 
  -8   6   5     1075.66     1121.03     48.98 o 
  -6   6   5     1224.14     1280.38     37.74 o 
  -4   6   5     2467.44     2432.95    106.36 o 
  -2   6   5     4614.45     4638.21    134.30 o 
   0   6   5      315.34      382.64     55.45 o 
   2   6   5     3836.55     4206.44     66.79 o 
   4   6   5     5963.74     7143.39    162.57 o 
   6   6   5     1126.47     1315.81     31.49 o 
   8   6   5      463.63      530.04     34.84 o 
  10   6   5        8.14        7.03     35.78 o 
 -11   7   5       59.28       30.11     50.09 o 
  -9   7   5      184.13      367.95     88.46 o 
  -7   7   5       16.83      176.46     58.15 o 
  -5   7   5     1219.02     1385.28     86.63 o 
  -3   7   5        2.40       30.05     50.10 o 
  -1   7   5       73.33       89.80     39.64 o 
   1   7   5       88.38      157.92     42.26 o 
   3   7   5     1972.29     2298.65    142.49 o 
   5   7   5        5.35       36.16     31.28 o 
   7   7   5       17.72       44.40     34.34 o 
   9   7   5       16.39       40.93     39.14 o 
  11   7   5       40.11       47.65     39.75 o 
 -12   8   5      191.55      231.15     52.86 o 
 -10   8   5      634.09      710.13     38.47 o 
  -8   8   5      323.79      317.19     39.76 o 
  -6   8   5     1584.46     1676.47     49.26 o 
  -4   8   5     6911.10     7120.06     76.31 o 
  -2   8   5      371.54      453.50     57.55 o 
   0   8   5     5139.58     5020.01     73.02 o 
   2   8   5     2615.74     2644.77     69.55 o 
   4   8   5     3702.94     4026.54     96.99 o 
   6   8   5     3993.43     4212.24    122.99 o 
   8   8   5       66.73       85.57     39.53 o 
  10   8   5      160.43      195.56     49.24 o 
 -11   9   5     1183.03     1217.89     83.95 o 
  -9   9   5     2517.02     2602.36    144.80 o 
  -7   9   5     2621.46     2793.49    101.03 o 
  -5   9   5     8857.01     9661.41    536.21 o 
  -3   9   5     6038.12     6017.25     81.75 o 
  -1   9   5     8643.31     8241.76     80.97 o 
   1   9   5    20072.53    21303.64    107.69 o 
   3   9   5     4090.96     4352.37    282.93 o 
   5   9   5     5278.71     5754.02    131.79 o 
   7   9   5     1002.94     1073.17     72.19 o 
   9   9   5      321.14      317.12     38.51 o 
  11   9   5      310.61      266.91     44.55 o 
 -10  10   5     3444.95     3590.08    207.65 o 
  -8  10   5     3411.57     3486.38    105.42 o 
  -6  10   5     8665.65     8662.24    169.89 o 
  -4  10   5    12982.84    12693.19     88.51 o 
  -2  10   5     7733.40     7428.37    126.50 o 
   0  10   5    18027.04    18411.79     99.22 o 
   2  10   5     6876.28     7540.36     80.46 o 
   4  10   5     3106.46     3253.27     93.40 o 
   6  10   5     4213.52     4564.98    160.68 o 
   8  10   5      926.90      984.83     70.77 o 
  10  10   5      573.26      640.10     48.76 o 
 -11  11   5     2073.72     2248.39    196.40 o 
  -9  11   5     2699.85     2777.79    173.38 o 
  -7  11   5     2495.86     2615.34     57.53 o 
  -5  11   5    10032.82     9685.90     77.30 o 
  -3  11   5     5234.85     4925.58    117.53 o 
  -1  11   5     7376.72     7052.40     65.77 o 
   1  11   5     6661.38     7509.36     80.97 o 
   3  11   5     1902.43     2057.43    163.65 o 
   5  11   5     3722.53     4240.40    254.81 o 
   7  11   5     1819.87     1805.84     88.46 o 
   9  11   5      505.99      519.65     43.07 o 
 -10  12   5     2080.05     2130.35     89.81 o 
  -8  12   5     1140.02     1206.84     44.28 o 
  -6  12   5     5879.12     6007.11    110.19 o 
  -4  12   5     6914.83     6257.51     75.96 o 
  -2  12   5     4991.51     4528.02    334.94 o 
   0  12   5    10109.16     9625.17     72.10 o 
   2  12   5     3930.15     4231.52     58.94 o 
   4  12   5     2046.45     2194.74    184.43 o 
   6  12   5     1742.41     1913.84     86.21 o 
   8  12   5      414.28      508.66     47.35 o 
  -9  13   5       91.27      122.36     45.41 o 
  -7  13   5      184.77      227.01     43.34 o 
  -5  13   5     2430.24     2315.16     62.71 o 
  -3  13   5       53.69       97.57     48.19 o 
  -1  13   5      713.36      635.47     71.70 o 
   1  13   5     1152.02     1184.87     62.51 o 
   3  13   5      233.45      263.86     40.59 o 
   5  13   5      631.47      650.37     70.44 o 
   7  13   5      229.97      274.03     41.63 o 
   9  13   5        8.76       55.08     53.28 o 
  -8  14   5      301.65      303.56     48.45 o 
  -6  14   5        2.80      -12.53     43.99 o 
  -4  14   5       57.56       88.58     51.10 o 
  -2  14   5      859.60      926.52    115.94 o 
   0  14   5       97.07      150.10     54.07 o 
   2  14   5       19.08       58.56     43.65 o 
   4  14   5        3.94       18.41     49.96 o 
   6  14   5       65.93      152.12     56.20 o 
   8  14   5       38.53       39.43     52.72 o 
  -7  15   5     1552.41     1531.42     78.27 o 
  -5  15   5      520.52      457.93     45.09 o 
  -3  15   5     1834.44     1778.22     68.78 o 
  -1  15   5     1064.91     1113.61     58.94 o 
   1  15   5      573.21      585.45     55.66 o 
   3  15   5     2190.21     1970.39    182.24 o 
   5  15   5      541.80      506.17     48.51 o 
   7  15   5      393.72      510.37     68.77 o 
  -8  16   5     1645.14     1548.19     57.42 o 
  -6  16   5     1290.14     1245.63     56.02 o 
  -4  16   5     1625.71     1600.04     59.83 o 
  -2  16   5     3996.82     3883.56    107.13 o 
   0  16   5     1458.91     1388.96     54.09 o 
   2  16   5     2454.01     2478.90    208.14 o 
   4  16   5     1953.55     1873.79    191.54 o 
   6  16   5      271.22      220.25     55.83 o 
  -7  17   5     1918.65     1651.10     78.31 o 
  -5  17   5     1843.95     1694.25    106.72 o 
  -3  17   5     4575.17     4324.20    263.00 o 
  -1  17   5     4004.66     3924.19    231.95 o 
   1  17   5     1750.38     1564.20     59.33 o 
   3  17   5     3179.84     3173.02    296.68 o 
   5  17   5     1046.14     1055.07    110.42 o 
  -4  18   5     1552.86     1244.47     69.08 o 
  -2  18   5     3680.89     3488.92    213.28 o 
   0  18   5     2263.37     2083.09     68.22 o 
   2  18   5     2363.71     2240.37    156.53 o 
   4  18   5     1977.84     2021.18    179.14 o 
  -3  19   5     1506.21     1371.91     60.21 o 
  -1  19   5     1488.14     1425.94     64.21 o 
   1  19   5      541.57      575.40     83.35 o 
   3  19   5      729.87      669.61     86.21 o 
 -12   0   6     2412.18     2374.83     95.55 o 
 -10   0   6     1897.72     1974.98     79.85 o 
  -8   0   6     9101.94     9465.68     94.94 o 
  -6   0   6     8345.57     8074.82     84.84 o 
  -4   0   6     7144.28     7199.15     87.19 o 
  -2   0   6    28127.85    31422.18    162.75 o 
   0   0   6    18680.01    19259.32    136.04 o 
   2   0   6    13905.46    14364.64    120.74 o 
   4   0   6    12797.82    14218.58   2531.62 o 
   6   0   6     2177.99     2359.98    388.28 o 
   8   0   6     1392.13     1655.06    306.64 o 
  10   0   6      452.45      519.60     51.01 o 
 -11   1   6     1434.49     1486.30     60.37 o 
  -9   1   6     2051.55     2021.11     52.73 o 
  -7   1   6    10996.24    11125.95    414.03 o 
  -5   1   6     5307.72     5380.96    237.20 o 
  -3   1   6    14065.04    14785.03    839.52 o 
  -1   1   6    17767.45    17743.45   1444.86 o 
   1   1   6     4769.44     5075.84     83.98 o 
   3   1   6     8222.18     9522.20    729.04 o 
   5   1   6     2382.36     2620.57    259.81 o 
   7   1   6     1012.44     1142.86     98.94 o 
   9   1   6      869.79      935.13     71.38 o 
  11   1   6      181.19      161.43     40.43 o 
 -12   2   6     1067.01     1221.14     64.06 o 
 -10   2   6      455.78      482.55     72.76 o 
  -8   2   6     4465.16     4551.33    141.59 o 
  -6   2   6     8698.73     9115.59    621.70 o 
  -4   2   6     3804.53     3933.02    510.19 o 
  -2   2   6    13861.54    13373.83    135.12 o 
   0   2   6     3415.02     3308.52     94.84 o 
   2   2   6     4297.64     4258.99    359.16 o 
   4   2   6     5360.69     6153.40    550.04 o 
   6   2   6     1165.04     1292.14    120.37 o 
   8   2   6     1081.04     1289.01    102.58 o 
  10   2   6      362.28      382.22     39.70 o 
 -11   3   6      140.94       98.23     56.77 o 
  -9   3   6       14.16       36.75     53.42 o 
  -7   3   6     1390.96     1388.48    122.63 o 
  -5   3   6       70.49      163.22     73.66 o 
  -3   3   6      210.60      117.22     70.19 o 
  -1   3   6      693.48      707.77     41.88 o 
   1   3   6      446.47      578.84     47.96 o 
   3   3   6     1201.22     1393.92    120.15 o 
   5   3   6      867.30      971.14     66.32 o 
   7   3   6       76.47      106.98     30.41 o 
   9   3   6      100.32      107.61     36.29 o 
  11   3   6        1.78        7.07     41.68 o 
 -12   4   6        8.53       92.80     46.78 o 
 -10   4   6      327.73      363.04     52.45 o 
  -8   4   6      310.90      383.56     49.11 o 
  -6   4   6      334.76      359.97     43.56 o 
  -4   4   6     3062.15     3521.37    345.29 o 
  -2   4   6       45.59      170.93     81.68 o 
   0   4   6     1928.86     1747.06     49.87 o 
   2   4   6     2845.88     2997.93     65.07 o 
   4   4   6      325.64      366.36     30.57 o 
   6   4   6      809.32      849.82     35.46 o 
   8   4   6      108.46      107.98     35.52 o 
  10   4   6        1.76       34.63     38.73 o 
 -11   5   6     1266.45     1478.60    120.98 o 
  -9   5   6     2029.08     2334.86    110.47 o 
  -7   5   6     1322.56     1449.06     45.73 o 
  -5   5   6     5850.57     6336.04    572.40 o 
  -3   5   6     7595.32     7536.89    121.45 o 
  -1   5   6     1507.92     1305.81     58.94 o 
   1   5   6     3850.46     3886.54     73.42 o 
   3   5   6     1267.87     1327.45    134.56 o 
   5   5   6     2086.17     2423.65    151.12 o 
   7   5   6     2375.26     2530.01    122.32 o 
   9   5   6      110.77      101.22     38.67 o 
  11   5   6      131.16      194.16     43.42 o 
 -12   6   6     1101.30     1159.55    124.43 o 
 -10   6   6     3686.68     4033.89    359.63 o 
  -8   6   6     4062.33     4462.67    286.96 o 
  -6   6   6     7030.10     7270.68    430.85 o 
  -4   6   6    12353.93    12276.77    132.06 o 
  -2   6   6     7700.15     6687.02     80.87 o 
   0   6   6     5780.93     5476.96     77.60 o 
   2   6   6     7314.53     7733.50     86.07 o 
   4   6   6     1244.43     1543.39     69.01 o 
   6   6   6     3022.95     3381.01    101.47 o 
   8   6   6     1027.30     1035.80     38.10 o 
  10   6   6      343.40      427.63     40.72 o 
 -11   7   6     1396.03     1662.95    204.70 o 
  -9   7   6     3529.04     4056.26    226.24 o 
  -7   7   6     5374.02     6031.27    270.57 o 
  -5   7   6     9233.08    10259.86    751.98 o 
  -3   7   6     9380.52     9798.63    161.74 o 
  -1   7   6     9941.02     9025.85     87.19 o 
   1   7   6    21803.38    21878.28    115.95 o 
   3   7   6     9768.62    10309.54     88.52 o 
   5   7   6     2520.28     2755.78    145.09 o 
   7   7   6     1852.49     1967.12     58.72 o 
   9   7   6      435.69      496.45     40.63 o 
 -10   8   6     2091.10     2389.41    203.37 o 
  -8   8   6     1932.13     2124.53     93.97 o 
  -6   8   6     4525.50     4975.77    135.82 o 
  -4   8   6    10139.59    10071.63    129.51 o 
  -2   8   6     9447.44     8236.86     69.55 o 
   0   8   6    10995.10    10397.13     84.54 o 
   2   8   6     7975.04     8534.12     82.30 o 
   4   8   6     2050.02     2385.04     55.63 o 
   6   8   6     1985.74     2251.13     92.06 o 
   8   8   6      690.00      727.88     43.71 o 
  10   8   6      141.29      184.86     45.93 o 
 -11   9   6      781.99      947.79     49.12 o 
  -9   9   6     1505.98     1694.79     94.01 o 
  -7   9   6      868.42      873.53     52.50 o 
  -5   9   6     4872.08     5255.17    156.23 o 
  -1   9   6     1980.98     1662.22     63.33 o 
   1   9   6     1659.52     1800.30     65.88 o 
   3   9   6      785.21      796.18     66.26 o 
   5   9   6     1141.52     1359.17     56.65 o 
   7   9   6      715.57      770.24     45.49 o 
   9   9   6      100.12      125.58     46.22 o 
 -10  10   6      109.76      197.30     64.82 o 
  -8  10   6       16.54      131.48     86.45 o 
  -6  10   6       58.36       83.69     38.29 o 
  -4  10   6      213.96      222.54     62.98 o 
  -2  10   6      575.01      560.67     63.95 o 
   0  10   6       49.85       84.63     60.78 o 
   2  10   6       65.50      143.77     58.63 o 
   4  10   6      160.03      120.23     48.66 o 
   6  10   6       74.00       57.03     37.28 o 
   8  10   6       60.47      165.89     47.52 o 
  -9  11   6       68.07       78.18     42.94 o 
  -7  11   6      393.49      491.71     47.52 o 
  -5  11   6       39.81       59.14     52.99 o 
  -3  11   6      420.70      409.17     47.75 o 
  -1  11   6      374.57      473.95     64.00 o 
   1  11   6       95.25       19.06     46.51 o 
   3  11   6      466.02      425.13     62.93 o 
   5  11   6      204.78      152.44     46.39 o 
   7  11   6       21.73       41.24     47.78 o 
   9  11   6        3.83       61.38     45.84 o 
 -10  12   6      391.98      477.48     55.36 o 
  -8  12   6     1249.82     1231.45    103.91 o 
  -6  12   6     1837.25     1980.82     50.32 o 
  -4  12   6     1974.59     1964.28     73.42 o 
  -2  12   6     2526.97     2528.92     72.71 o 
   0  12   6     1663.97     1827.32     53.54 o 
   2  12   6     1505.16     1533.53     67.61 o 
   4  12   6     1312.31     1455.82     69.85 o 
   6  12   6      777.69      806.30     46.86 o 
   8  12   6      351.04      355.12     45.07 o 
  -9  13   6     2040.11     2027.39     54.52 o 
  -7  13   6     3292.80     3489.19     48.92 o 
  -5  13   6     4786.55     4431.66    144.35 o 
  -3  13   6     5258.61     4913.50     72.42 o 
  -1  13   6     4771.71     4486.97     74.34 o 
   1  13   6     2918.74     2867.89     69.55 o 
   3  13   6     1953.16     1788.57     57.72 o 
   5  13   6     1844.73     1808.76     81.79 o 
   7  13   6      836.13      902.51     45.34 o 
  -8  14   6     2148.47     2238.68     71.96 o 
  -6  14   6     2050.16     1953.44     63.85 o 
  -4  14   6     3333.77     3225.83     55.68 o 
  -2  14   6     3361.81     3403.88     78.11 o 
   0  14   6     4947.33     4571.82     64.65 o 
   2  14   6     2767.20     2674.24     60.37 o 
   4  14   6     2347.01     2295.39     75.77 o 
   6  14   6      990.23      996.29     64.43 o 
  -7  15   6     1022.07     1034.50     56.39 o 
  -5  15   6     2108.06     1950.83     69.06 o 
  -3  15   6     2491.02     2388.00     66.57 o 
  -1  15   6     3244.53     3134.66     79.54 o 
   1  15   6     3176.61     3011.07     76.18 o 
   3  15   6     1175.84     1097.37     81.68 o 
   5  15   6      950.57      890.03     80.54 o 
  -6  16   6      624.01      569.58     52.68 o 
  -4  16   6     1111.87     1008.89     63.42 o 
  -2  16   6      475.76      522.58     77.30 o 
   0  16   6      825.47      794.79     72.57 o 
   2  16   6      283.18      214.10     81.15 o 
   4  16   6      206.66      217.23     77.28 o 
  -5  17   6      136.29      169.85     68.43 o 
  -3  17   6      104.08       99.11     68.40 o 
  -1  17   6       81.59      110.16     60.49 o 
   1  17   6      169.43      315.43     76.46 o 
   3  17   6       54.82       44.65     80.22 o 
  -4  18   6      104.54       86.91     72.85 o 
  -2  18   6      335.38      359.57     90.84 o 
   0  18   6      226.62      285.52     90.22 o 
   2  18   6      319.32      323.26     68.10 o 
 -11   1   7      350.09      399.44     60.02 o 
  -9   1   7      107.76      185.34    103.07 o 
  -7   1   7      885.14      863.34     58.17 o 
  -5   1   7     1403.21     1502.41    135.07 o 
  -3   1   7     2964.90     3404.86    194.72 o 
  -1   1   7     2890.50     2980.20    191.38 o 
   1   1   7     1621.95     1558.21     56.74 o 
   3   1   7      839.35      861.13     52.50 o 
   5   1   7      227.85      287.87     36.03 o 
   7   1   7      128.46      153.89     36.54 o 
   9   1   7      199.50      232.48     39.86 o 
 -10   2   7     1407.13     1474.00     55.41 o 
  -8   2   7     2382.92     2632.02     65.01 o 
  -6   2   7     6101.15     6578.56    374.66 o 
  -4   2   7     4547.53     5020.96    447.98 o 
  -2   2   7     7811.59     6692.56    532.94 o 
   0   2   7     3472.83     3542.48    196.36 o 
   2   2   7     1931.09     2072.58     98.20 o 
   4   2   7     1939.97     2316.88    238.05 o 
   6   2   7      909.39     1047.29    127.81 o 
   8   2   7      526.50      610.64     38.61 o 
  10   2   7       96.96      111.63     40.52 o 
 -11   3   7     2335.39     2501.97    167.70 o 
  -9   3   7     3065.83     3183.13     68.27 o 
  -7   3   7     7356.76     7815.56    542.98 o 
  -5   3   7     7320.87     8016.90    713.89 o 
  -3   3   7     8591.75     9434.23   1294.24 o 
  -1   3   7    14470.26    13033.10    807.64 o 
   1   3   7     7363.93     7270.75    200.79 o 
   3   3   7     6973.50     6954.20    546.85 o 
   5   3   7     3180.03     3431.95    272.41 o 
   7   3   7     1169.98     1277.54    116.10 o 
   9   3   7      488.85      567.07     39.13 o 
 -10   4   7     1663.12     1717.05     57.11 o 
  -8   4   7     2696.28     2923.14     85.35 o 
  -6   4   7     7271.88     8031.34    639.09 o 
  -4   4   7     3578.95     4069.03    466.54 o 
  -2   4   7     6339.64     5251.24    400.12 o 
   0   4   7     6771.34     6248.11     78.22 o 
   2   4   7     5942.18     5800.94     78.52 o 
   4   4   7     5499.14     5610.78     68.56 o 
   6   4   7      976.98     1037.45     65.75 o 
   8   4   7      689.88      808.80     52.55 o 
  10   4   7      283.77      303.35     44.85 o 
 -11   5   7     1047.31     1015.96     73.49 o 
  -9   5   7     1289.61     1446.33    104.02 o 
  -7   5   7     3533.58     3786.74    124.51 o 
  -5   5   7     4808.42     5654.55    668.30 o 
  -3   5   7     2320.42     2396.66    106.97 o 
  -1   5   7     4907.23     4032.87     74.44 o 
   1   5   7     1264.13     1331.71     66.49 o 
   3   5   7     2697.64     2906.95     73.73 o 
   5   5   7     1617.94     1918.73     79.84 o 
   7   5   7      643.43      752.30     39.26 o 
   9   5   7      436.76      539.18     43.47 o 
 -10   6   7      302.83      403.52     59.44 o 
  -8   6   7      372.30      420.29     53.60 o 
  -6   6   7      892.19      985.55    109.15 o 
  -4   6   7     1098.30     1300.86    127.01 o 
  -2   6   7     4199.45     3414.79     56.60 o 
   0   6   7     3073.08     2882.37     67.41 o 
   2   6   7      100.03      111.37     57.80 o 
   4   6   7      384.42      378.54     66.51 o 
   6   6   7      168.73      214.69     39.42 o 
   8   6   7      106.66      179.99     33.79 o 
  10   6   7       25.65       42.03     53.36 o 
 -11   7   7        7.93       42.25     53.80 o 
  -9   7   7      126.64      208.02     56.68 o 
  -7   7   7       43.92       67.26     43.29 o 
  -5   7   7       20.41       14.41     51.61 o 
  -3   7   7       42.46       75.74     57.83 o 
  -1   7   7      300.91      299.33     61.39 o 
   1   7   7        1.34       62.56     43.16 o 
   3   7   7       19.07       63.69     65.56 o 
   5   7   7       12.27       61.74     36.96 o 
   7   7   7       99.09      125.38     42.77 o 
   9   7   7        7.42       46.40     53.21 o 
 -10   8   7      574.33      685.20     50.03 o 
  -8   8   7      430.17      438.14     53.59 o 
  -6   8   7      321.27      467.91     86.35 o 
  -4   8   7     2695.93     2816.29    132.06 o 
  -2   8   7     3436.98     3008.01     67.30 o 
   0   8   7     2350.88     2309.47     69.45 o 
   2   8   7     1220.69     1265.94     68.63 o 
   4   8   7      215.65      147.46     62.72 o 
   6   8   7      363.39      406.03     46.21 o 
   8   8   7      250.66      289.65     51.11 o 
  -9   9   7     1980.67     1931.14    151.55 o 
  -7   9   7     1953.60     2151.84    105.44 o 
  -5   9   7     5627.24     5964.85    139.30 o 
  -3   9   7     5979.42     5185.31     81.07 o 
  -1   9   7     2783.98     2515.97     69.65 o 
   1   9   7     2768.71     2614.99     71.18 o 
   3   9   7     1879.82     1735.95     54.56 o 
   5   9   7      571.40      762.29     73.87 o 
   7   9   7      599.02      657.81     48.96 o 
   9   9   7       87.48       14.22     50.35 o 
 -10  10   7     1424.88     1470.09     70.11 o 
  -8  10   7     2677.29     3058.11    148.65 o 
  -6  10   7     2491.16     2625.91    149.19 o 
  -4  10   7     5901.47     5395.59     86.37 o 
  -2  10   7     2965.74     2524.23     56.39 o 
   0  10   7     3820.28     3315.47     59.45 o 
   2  10   7     4874.80     4389.38     81.99 o 
   4  10   7     1319.63     1322.54     69.34 o 
   6  10   7      759.57      816.13     55.32 o 
   8  10   7      474.40      504.56     50.05 o 
  -9  11   7     1937.50     2060.56     58.88 o 
  -7  11   7     1259.99     1411.93     71.74 o 
  -5  11   7     2071.50     1947.55    113.91 o 
  -3  11   7     4091.24     3748.87     81.89 o 
  -1  11   7     1793.14     1611.84     69.45 o 
   1  11   7     4639.78     4239.27     76.89 o 
   3  11   7     1910.32     2030.76     79.03 o 
   5  11   7     1083.26     1177.73     58.02 o 
   7  11   7      855.03      939.82     53.43 o 
  -8  12   7     1871.96     2060.28     70.27 o 
  -6  12   7     1167.54     1284.61     74.34 o 
  -4  12   7     4044.53     3883.27     86.99 o 
  -2  12   7     1578.26     1510.07     74.85 o 
   0  12   7     1395.58     1363.63     75.87 o 
   2  12   7     2518.92     2382.89     59.86 o 
   4  12   7      693.11      773.98     79.24 o 
   6  12   7     1025.46     1096.05     83.21 o 
  -7  13   7       35.67       60.48     56.01 o 
  -5  13   7      322.11      207.86     84.07 o 
  -3  13   7     1075.66     1100.84     73.22 o 
  -1  13   7       49.18       74.46     68.80 o 
   1  13   7      880.01      902.77     57.77 o 
   3  13   7       74.43       67.98     75.77 o 
   5  13   7        8.81      -47.42     73.64 o 
  -6  14   7      196.14      277.96     54.12 o 
  -4  14   7      150.34      226.43     75.28 o 
  -2  14   7        5.26      -57.07     57.07 o 
   0  14   7       11.74      -46.42     56.04 o 
   2  14   7       17.34      -59.79     81.13 o 
   4  14   7      163.81      134.09     83.38 o 
   6  14   7        3.99      -39.56     64.12 o 
  -5  15   7      458.80      408.36     64.90 o 
  -3  15   7      522.60      462.53     78.15 o 
  -1  15   7     1506.13     1480.80     87.39 o 
   1  15   7      445.81      438.52     83.98 o 
   3  15   7      418.10      462.89     77.25 o 
   5  15   7      325.77      388.76     81.33 o 
  -4  16   7      782.40      797.80     83.12 o 
  -2  16   7     1623.68     1465.40     92.80 o 
   0  16   7     1014.22      965.90     65.44 o 
   2  16   7      260.80      198.01     82.13 o 
  -3  17   7     1242.79     1019.08     85.62 o 
  -1  17   7     1999.16     1825.69     71.28 o 
   1  17   7      904.85      808.43     85.68 o 
 -10   0   8     1718.92     1723.41     92.70 o 
  -8   0   8     1674.17     1719.84     75.16 o 
  -6   0   8     8605.55     8894.10     96.37 o 
  -4   0   8     5394.89     6117.07     92.70 o 
  -2   0   8     5857.47     5939.75    970.67 o 
   0   0   8     7544.49     7614.70    106.57 o 
   2   0   8     1254.23     1173.24     67.81 o 
   4   0   8     2551.80     2540.55     89.33 o 
   6   0   8     1450.31     1498.57    245.51 o 
   8   0   8      437.37      528.77     74.88 o 
 -11   1   8     1310.74     1351.79     63.02 o 
  -9   1   8     1272.91     1291.33    110.64 o 
  -7   1   8     2707.37     2853.05     57.06 o 
  -5   1   8     5774.96     6399.25    354.52 o 
  -3   1   8     1376.49     1291.73    150.21 o 
  -1   1   8     5373.38     5519.88    375.27 o 
   1   1   8     2340.65     2318.40     60.76 o 
   3   1   8     1395.48     1395.10     55.06 o 
   5   1   8     1689.47     1521.87     55.15 o 
   7   1   8      211.31      208.95     38.38 o 
   9   1   8      211.52      275.90     44.19 o 
 -10   2   8      958.73     1081.07     77.72 o 
  -8   2   8      568.97      597.47     53.25 o 
  -6   2   8     2895.54     3118.02    221.65 o 
  -4   2   8     1746.24     1857.41    157.04 o 
  -2   2   8     1937.42     1685.95    129.54 o 
   0   2   8     4482.10     4611.57    245.68 o 
   2   2   8      997.08      969.98     56.43 o 
   4   2   8     1389.81     1346.56     58.38 o 
   6   2   8      346.00      357.60     41.57 o 
   8   2   8       53.93       25.76     41.95 o 
  -9   3   8       12.88       39.84     54.35 o 
  -7   3   8       89.26       50.29     52.15 o 
  -5   3   8      153.52      151.39     53.71 o 
  -3   3   8       36.17       55.98     35.91 o 
  -1   3   8     1217.48     1072.90     65.05 o 
   1   3   8      443.22      480.33     53.16 o 
   3   3   8        7.88        7.84     55.06 o 
   5   3   8      199.73      296.52     60.44 o 
   7   3   8       22.29       53.40     39.98 o 
   9   3   8        7.79       61.12     44.22 o 
 -10   4   8      143.94       72.89     62.58 o 
  -8   4   8      284.28      400.40     53.37 o 
  -6   4   8      114.71      123.08     57.18 o 
  -4   4   8     1268.00     1461.09    230.42 o 
  -2   4   8      979.88      889.25    106.99 o 
   0   4   8      151.27      153.15     65.49 o 
   2   4   8      470.95      439.00     62.49 o 
   4   4   8       74.76      123.25     53.65 o 
   6   4   8        3.13       14.82     40.87 o 
   8   4   8       26.70       33.18     42.41 o 
  -9   5   8     1450.66     1556.54     53.32 o 
  -7   5   8      480.60      587.95     47.74 o 
  -5   5   8      598.82      620.40     54.27 o 
  -3   5   8     1999.40     1717.15    178.55 o 
  -1   5   8     2276.22     1930.52     73.53 o 
   1   5   8     2219.40     2074.10     69.85 o 
   3   5   8     1126.97     1057.19     67.20 o 
   5   5   8      321.89      404.16     61.78 o 
   7   5   8      322.55      406.50     42.91 o 
   9   5   8      163.62      168.42     69.81 o 
 -10   6   8     1166.39     1232.27    109.98 o 
  -8   6   8     2271.90     2599.98    105.24 o 
  -6   6   8     1176.03     1271.45     54.49 o 
  -4   6   8     3345.00     4105.86    437.79 o 
  -2   6   8     2539.30     2077.98     72.10 o 
   0   6   8     2628.41     2187.60     57.11 o 
   2   6   8     2689.49     2552.68     76.79 o 
   4   6   8     1765.53     1596.24     76.38 o 
   6   6   8      683.79      734.54     70.45 o 
   8   6   8      504.41      536.51     44.67 o 
  -9   7   8     1693.29     1802.57     57.74 o 
  -7   7   8     2899.85     3158.01    108.91 o 
  -5   7   8     5510.66     6350.96    466.03 o 
  -3   7   8     7627.60     6203.24     84.64 o 
  -1   7   8     2466.85     1981.41     72.00 o 
   1   7   8     2485.84     2338.53     70.77 o 
   3   7   8     2374.59     2183.12     72.00 o 
   5   7   8     1049.39     1132.15     75.16 o 
   7   7   8      280.48      320.73     53.64 o 
  -8   8   8     2604.47     2847.91     59.04 o 
  -6   8   8     2314.60     2531.55    129.46 o 
  -4   8   8     3627.57     3198.80     79.75 o 
  -2   8   8     3062.68     2605.91     68.53 o 
   0   8   8     1630.54     1323.86     69.96 o 
   2   8   8     2040.47     1894.93     70.26 o 
   4   8   8      738.53      840.36     74.97 o 
   6   8   8      270.35      189.43     81.47 o 
   8   8   8      177.68      232.73     57.40 o 
  -9   9   8      710.18      795.40     57.18 o 
  -7   9   8      583.32      600.82     52.89 o 
  -5   9   8      236.37      270.00     51.80 o 
  -3   9   8     1316.60     1214.85     73.63 o 
  -1   9   8     1037.28      883.37     64.97 o 
   1   9   8      865.77      753.32     70.68 o 
   3   9   8      584.94      606.38     69.91 o 
   5   9   8      144.60      247.12     71.28 o 
   7   9   8      392.95      445.28     87.07 o 
  -8  10   8        3.95      -26.39     63.70 o 
  -6  10   8       10.78       49.27     51.43 o 
  -4  10   8       44.41       56.34     67.97 o 
  -2  10   8      310.56      325.65     71.51 o 
   0  10   8        3.13       28.90     51.47 o 
   2  10   8      239.55      287.27     67.97 o 
   4  10   8       33.23       14.67     58.49 o 
   6  10   8       14.00       35.28     83.27 o 
  -7  11   8       60.54      100.76     64.33 o 
  -5  11   8      173.09      130.51     54.55 o 
  -3  11   8      111.40      116.93     69.06 o 
  -1  11   8      253.16      277.15     74.58 o 
   1  11   8       98.47       57.84     74.15 o 
   3  11   8       15.82      -35.70     72.49 o 
   5  11   8       99.85      152.12     83.15 o 
  -6  12   8      731.50      759.83     94.40 o 
  -4  12   8      835.04      844.70     59.47 o 
  -2  12   8      879.42      794.63     76.84 o 
   0  12   8     1241.04     1067.39     55.58 o 
   2  12   8      790.39      741.35     58.68 o 
   4  12   8      452.13      436.28     78.59 o 
  -5  13   8     1300.23     1263.21    194.93 o 
  -3  13   8     1398.89     1138.67     82.81 o 
  -1  13   8     1777.83     1544.64     61.90 o 
   1  13   8     1728.04     1607.66     83.82 o 
   3  13   8      919.02      848.63     78.10 o 
   5  13   8      449.08      419.46     80.60 o 
  -4  14   8     1688.75     1415.13     67.51 o 
  -2  14   8     1846.00     1498.45     86.58 o 
   0  14   8     1221.84      963.40     85.55 o 
   2  14   8      901.11      795.94     84.77 o 
  -3  15   8     1134.70      988.98     66.10 o 
  -1  15   8      649.96      585.95     64.57 o 
   1  15   8      717.42      688.63     89.61 o 
  -9   1   9      425.32      415.04     61.18 o 
  -7   1   9      421.73      449.99     60.79 o 
  -5   1   9      733.71      856.22     60.96 o 
  -3   1   9      435.01      499.71     46.68 o 
  -1   1   9      208.12      300.48     47.03 o 
   1   1   9      442.93      434.35     59.35 o 
   3   1   9      319.61      286.11     56.88 o 
   5   1   9      296.85      257.28     59.53 o 
   7   1   9       51.97       18.17     61.45 o 
  -8   2   9     1191.48     1225.61     57.11 o 
  -6   2   9      860.68      913.35     59.14 o 
  -4   2   9     1629.33     1657.21    143.14 o 
  -2   2   9      877.24      908.52     67.65 o 
   0   2   9     2079.40     2128.93    100.90 o 
   2   2   9      815.70      798.97     59.32 o 
   4   2   9      381.54      388.62     55.55 o 
   6   2   9      352.01      326.59     61.94 o 
  -9   3   9     1564.87     1639.22     63.41 o 
  -7   3   9     2188.58     2410.07     60.66 o 
  -5   3   9     3672.96     4207.98    296.04 o 
  -3   3   9     3392.26     3309.19    295.93 o 
  -1   3   9     2817.16     2473.24    124.17 o 
   1   3   9     2777.65     2684.43     81.38 o 
   3   3   9      734.79      730.08     68.05 o 
   5   3   9      764.87      737.00    102.44 o 
   7   3   9      216.35      247.82     68.01 o 
  -8   4   9      817.83      993.56     66.32 o 
  -6   4   9     2057.19     2402.32    217.72 o 
  -4   4   9     3679.25     3811.16    310.22 o 
  -2   4   9     2566.79     1942.86     76.07 o 
   0   4   9     2175.52     1975.49     71.18 o 
   2   4   9     1261.91     1305.51     78.62 o 
   4   4   9      896.10      831.35     79.25 o 
   6   4   9      547.43      545.11     70.82 o 
  -9   5   9      425.63      471.37     63.38 o 
  -7   5   9      524.97      600.96     62.31 o 
  -5   5   9     1222.71     1400.38    101.93 o 
  -3   5   9     1102.61     1158.12    355.80 o 
  -1   5   9     1570.70     1260.64     68.12 o 
   1   5   9     1490.56     1401.98     74.34 o 
   3   5   9      687.37      651.18     69.73 o 
   5   5   9      609.25      677.03     72.32 o 
   7   5   9      251.95      302.81     70.23 o 
  -8   6   9      368.93      462.69     62.78 o 
  -6   6   9      972.35     1228.14    205.19 o 
  -4   6   9      144.61      172.91     52.69 o 
  -2   6   9      122.26       94.36     69.16 o 
   0   6   9      545.23      500.82     65.88 o 
   2   6   9      190.96      208.92     67.11 o 
   4   6   9       47.67      140.76     70.09 o 
   6   6   9       30.70       41.13     76.54 o 
  -7   7   9        0.35        0.42     66.88 o 
  -5   7   9       80.45       81.50     46.51 o 
  -3   7   9      111.14       54.37     71.20 o 
  -1   7   9        5.77      -71.37     71.37 o 
   1   7   9       39.29       51.35     72.64 o 
   3   7   9       43.37       91.44     76.77 o 
   5   7   9       12.32       54.69     75.08 o 
  -8   8   9     1039.18     1021.91    125.43 o 
  -6   8   9      417.14      629.90    105.04 o 
  -4   8   9      356.83      329.22     55.53 o 
  -2   8   9      533.03      521.58     73.30 o 
   0   8   9      259.30      287.47     70.96 o 
   2   8   9      513.79      481.02     70.84 o 
   4   8   9       20.33       71.40     73.47 o 
   6   8   9       11.44       83.13     89.05 o 
  -7   9   9     1107.15     1211.52     82.35 o 
  -5   9   9      601.93      594.09     92.87 o 
  -3   9   9     1670.10     1420.54     73.73 o 
  -1   9   9      756.89      596.81     69.78 o 
   1   9   9      626.66      566.43     70.99 o 
   3   9   9      516.44      497.82     84.74 o 
   5   9   9      167.69       95.21     88.51 o 
  -6  10   9      999.67      953.60     97.69 o 
  -4  10   9     1666.48     1530.77     86.68 o 
  -2  10   9     1906.00     1528.53     83.42 o 
   0  10   9      607.23      463.87     78.98 o 
   2  10   9     1116.25     1079.83     75.77 o 
   4  10   9      854.52      818.57     81.32 o 
  -5  11   9      882.03      890.85    114.48 o 
  -3  11   9     1734.04     1453.58     85.66 o 
  -1  11   9     1377.54     1138.16     76.48 o 
   1  11   9      767.69      705.12     83.17 o 
   3  11   9      799.61      764.83     87.14 o 
  -4  12   9      678.69      673.06     81.69 o 
  -2  12   9     1373.26     1221.68     80.15 o 
   0  12   9      608.12      552.35     61.64 o 
   2  12   9      505.14      517.18     90.65 o 
  -3  13   9      185.93       72.51     80.01 o 
  -1  13   9       49.36       44.33     64.20 o 
   1  13   9       12.45      -40.80     65.27 o 
  -6   0  10     1182.31     1209.44     95.25 o 
  -4   0  10     1583.43     1585.03    132.42 o 
  -2   0  10     1186.92     1310.17    117.78 o 
   0   0  10     1624.37     1787.91    158.57 o 
   2   0  10     1460.89     1476.62    101.26 o 
   4   0  10      252.36      193.96     99.25 o 
   6   0  10      447.32      470.28     98.23 o 
  -7   1  10      568.11      655.34     66.86 o 
  -5   1  10     1202.92     1223.06     73.61 o 
  -3   1  10     1357.79     1444.21    100.46 o 
  -1   1  10      657.45      724.09     49.73 o 
   1   1  10     1046.13     1105.29     90.14 o 
   3   1  10      351.99      350.44     63.35 o 
   5   1  10      295.32      353.70     74.02 o 
  -6   2  10      646.34      646.87     63.54 o 
  -4   2  10     1224.36     1244.51     78.20 o 
  -2   2  10      411.33      489.70     47.31 o 
   0   2  10      452.99      492.89     66.05 o 
   2   2  10      327.59      355.77     65.68 o 
   4   2  10       95.57      131.29     72.45 o 
  -7   3  10       22.04       79.50     63.38 o 
  -5   3  10      364.16      418.67     43.63 o 
  -3   3  10        4.95       37.65     46.08 o 
  -1   3  10       31.62       97.54     75.99 o 
   1   3  10      189.81      249.29     77.53 o 
   3   3  10        4.02       10.14     88.16 o 
   5   3  10        6.12       16.47     84.29 o 
  -6   4  10      138.81      239.43     61.99 o 
  -4   4  10       18.65        7.14     48.57 o 
  -2   4  10      298.39      404.87    116.78 o 
   0   4  10        4.16       14.86     76.06 o 
   2   4  10       39.37      114.44     80.71 o 
   4   4  10        8.03       86.07     90.21 o 
  -7   5  10     1006.61     1102.78     74.12 o 
  -5   5  10      351.11      340.15     49.09 o 
  -3   5  10      672.39      763.91    187.00 o 
  -1   5  10      512.29      453.21     78.24 o 
   1   5  10      346.34      384.77     71.93 o 
   3   5  10      412.82      401.77     80.68 o 
   5   5  10       29.35      -20.80     94.24 o 
  -6   6  10      892.87      969.75     52.40 o 
  -4   6  10      827.12      853.21    155.63 o 
  -2   6  10     1732.85     1207.10     74.54 o 
   0   6  10      755.93      662.43     82.52 o 
   2   6  10      801.15      791.54     84.96 o 
   4   6  10      482.05      473.98     86.98 o 
  -5   7  10      715.22      676.79    116.26 o 
  -3   7  10     1369.96     1459.19    351.67 o 
  -1   7  10     1300.09      981.01     79.99 o 
   1   7  10      352.85      336.22     80.24 o 
   3   7  10      388.95      330.32     91.69 o 
  -4   8  10      635.58      672.33    127.96 o 
  -2   8  10      766.82      542.56     75.97 o 
   0   8  10      466.52      473.24     82.10 o 
   2   8  10      254.38      265.08     85.07 o 
  -3   9  10      214.73      277.23     89.85 o 
  -1   9  10      365.22      268.17     76.48 o 
   1   9  10      376.70      434.05     87.58 o 
  -2  10  10       46.36      -21.25     88.39 o 
   0  10  10       40.20       54.25     80.18 o 
  -3   1  11      205.01      247.17     53.31 o 
  -1   1  11      234.12      274.60     55.66 o 
   1   1  11       56.60       69.88     60.38 o 
  -4   2  11      342.96      385.02     52.73 o 
  -2   2  11      396.07      413.45     64.77 o 
   0   2  11      295.45      347.72     65.87 o 
   2   2  11      379.13      424.67    107.87 o 
  -3   3  11      569.72      597.83    119.29 o 
  -1   3  11      617.60      685.01    125.52 o 
   1   3  11      332.45      471.43     93.78 o 
  -2   4  11      712.01      751.77    109.59 o 
   0   4  11      472.34      421.93    105.14 o 
  -3   5  11      556.26      663.92     98.87 o 
  -1   5  11      340.69      228.02     95.39 o 
   1   5  11      435.02      421.21     97.31 o 
                                                 
